# Supplementary material for: (−)-N,N′-Bis[(1S,2R,5S)-6,6-dimethyl-bicyclo­[3.1.1]heptan-2-ylmeth­yl]pyridine-2,6-dicarboxamide monohydrate
Source: Acta Crystallogr Sect E Struct Rep Online. 2008 May 14;64(Pt 6):o1078–9. doi: 10.1107/S1600536808013652 (PMC2961349; doi:10.1107/S1600536808013652)
Supplement: Supplementary file 1 [file e-64-o1078-sup1.cif]

##############################################################################
###                                                                        ###
###        Electronic paper (Acta Crystallographica Section E)             ###
###                                                                        ###
##############################################################################
#                                                                            #
# This CIF contains the data in a paper accepted for publication in Acta     #
# Crystallographica Section E. It conforms to the requirements of Notes      #
# for Authors for Section E, and has been peer reviewed under the auspices   #
# of the IUCr Commission on Journals.                                        #
#                                                                            #
# Full details of the Crystallographic Information File format               #
# are given in the paper "The Crystallographic Information File (CIF):       #
# a New Standard Archive File for Crystallography" by S. R. Hall, F. H.      #
# Allen and I. D. Brown [Acta Cryst. (1991), A47, 655-685].                  #
#                                                                            #
# The current version of the core CIF dictionary is obtainable from          #
# ftp://ftp.iucr.org/pub/cif_core.dic. The current version number is 2.4.    #
#                                                                            #
# Software is freely available for graphical display of the structure(s) in  #
# this CIF.  For information consult the CIF home page http://www.iucr.org/  #
# cif/home.html                                                              #
#                                                                            #
# This file may be used for bona fide research purposes within the           #
# scientific community so long as proper attribution is given to the journal # 
# article from which it was obtained.                                        #
#                                                                            #
##############################################################################
                                             
data_I
_audit_creation_method     SHELX
_chemical_name_systematic
;
(-)-<i>N</i>,<i>N</i>'-Bis[(1<i>S</i>,2<i>R</i>,5<i>S</i>)-6,6-dimethyl-
bicyclo[3.1.1]heptan-2-ylmethyl]pyridine-2,6-dicarboxamide monohydrate
;
_chemical_name_common     ?
_chemical_formula_moiety     'C27 H39 N3 O2, H2 O'
_chemical_formula_sum     'C27 H41 N3 O3'
_chemical_formula_iupac     'C27 H39 N3 O2, H2 O'
_chemical_formula_weight     455.63
_chemical_melting_point     ?
_chemical_melting_point_gt     398
_chemical_melting_point_lt     401
_symmetry_cell_setting     monoclinic
_symmetry_space_group_name_H-M     'P 21'
_symmetry_space_group_name_Hall     'P 2yb'
loop_
    _symmetry_equiv_pos_as_xyz
    'x, y, z'
    '-x, y+1/2, -z'
_cell_length_a     6.8476(11)
_cell_length_b     12.1101(14)
_cell_length_c     16.012(2)
_cell_angle_alpha     90.00
_cell_angle_beta     91.173(15)
_cell_angle_gamma     90.00
_cell_volume     1327.5(3)
_cell_formula_units_Z     2
_cell_measurement_reflns_used     60
_cell_measurement_theta_min     4.64
_cell_measurement_theta_max     12.49
_cell_measurement_temperature     298.0(10)
_cell_measurement_pressure     101(2)
_exptl_crystal_description     'Plate'
_exptl_crystal_colour     'Colourless'
_exptl_crystal_size_max     0.6
_exptl_crystal_size_mid     0.6
_exptl_crystal_size_min     0.2
_exptl_crystal_density_diffrn     1.140
_exptl_crystal_density_meas     ?
_exptl_crystal_density_method     'Not measured'
_exptl_crystal_F_000     496
_exptl_absorpt_coefficient_mu     0.074
_exptl_absorpt_correction_type     none
_exptl_absorpt_process_details     ?
_exptl_absorpt_correction_T_min     ?
_exptl_absorpt_correction_T_max     ?
_exptl_special_details
;
;
_diffrn_ambient_temperature     298.0(10)
_diffrn_radiation_type     MoK\a
_diffrn_radiation_wavelength     0.71073
_diffrn_radiation_source     'fine-focus sealed tube'
_diffrn_radiation_monochromator     'Graphite'
_diffrn_measurement_device_type     'Bruker P4'
_diffrn_measurement_method     \w
_diffrn_reflns_number     6391
_diffrn_reflns_av_R_equivalents     0.0348
_diffrn_reflns_av_sigmaI/netI     0.0409
_diffrn_reflns_theta_min     2.11
_diffrn_reflns_theta_max     27.50
_diffrn_reflns_theta_full     27.50
_diffrn_measured_fraction_theta_max     0.998
_diffrn_measured_fraction_theta_full     0.998
_diffrn_reflns_limit_h_min     -8
_diffrn_reflns_limit_h_max     6
_diffrn_reflns_limit_k_min     -1
_diffrn_reflns_limit_k_max     15
_diffrn_reflns_limit_l_min     -20
_diffrn_reflns_limit_l_max     20
_diffrn_standards_number     3
_diffrn_standards_interval_count     97
_diffrn_standards_interval_time     ?
_diffrn_standards_decay_%     2
loop_
    _diffrn_standard_refln_index_h
    _diffrn_standard_refln_index_k
    _diffrn_standard_refln_index_l
    0 -2 -3
    1 2 1
    1 -2 1
_refine_special_details
;
;
_reflns_number_total     3180
_reflns_number_gt     2580
_reflns_threshold_expression     I>2\s(I)
_refine_ls_structure_factor_coef     Fsqd
_refine_ls_matrix_type     'Full'
_refine_ls_R_factor_all     0.0521
_refine_ls_R_factor_gt     0.0396
_refine_ls_wR_factor_gt     0.0995
_refine_ls_wR_factor_ref     0.1066
_refine_ls_goodness_of_fit_ref     1.036
_refine_ls_restrained_S_all     1.036
_refine_ls_number_reflns     3180
_refine_ls_number_parameters     319
_refine_ls_number_restraints     1
_refine_ls_number_constraints     0
_refine_ls_hydrogen_treatment     mixed
_refine_ls_weighting_scheme     'Calc'
_refine_ls_weighting_details
         'calc w=1/[\s^2^(Fo^2^)+(0.0551P)^2^+0.0694P] where P=(Fo^2^+2Fc^2^)/3'
_atom_sites_solution_hydrogens     geom
_atom_sites_solution_primary     direct
_atom_sites_solution_secondary     difmap
_refine_ls_shift/su_max     0.000
_refine_ls_shift/su_mean     0.000
_refine_diff_density_max     0.135
_refine_diff_density_min     -0.127
_refine_ls_extinction_method     'SHELXL97 (Sheldrick, 2008)'
_refine_ls_extinction_coef     0.037(7)
_refine_ls_extinction_expression
                                  'Fc^*^=kFc[1+0.001xFc^2^\l^3^/sin(2\q)]^-1/4^'
_refine_ls_abs_structure_details     .
_refine_ls_abs_structure_Flack     .
loop_
    _atom_type_symbol
    _atom_type_description
    _atom_type_scat_dispersion_real
    _atom_type_scat_dispersion_imag
    _atom_type_scat_source
    'C' 'C' 0.0033 0.0016
                         'International Tables Vol C Tables 4.2.6.8 and 6.1.1.4'
    'H' 'H' 0.0000 0.0000
                         'International Tables Vol C Tables 4.2.6.8 and 6.1.1.4'
    'N' 'N' 0.0061 0.0033
                         'International Tables Vol C Tables 4.2.6.8 and 6.1.1.4'
    'O' 'O' 0.0106 0.0060
                         'International Tables Vol C Tables 4.2.6.8 and 6.1.1.4'
_computing_data_collection     'XSCANS (Siemens, 1996)'
_computing_cell_refinement     'XSCANS (Siemens, 1996)'
_computing_data_reduction     'XSCANS (Siemens, 1996)'
_computing_structure_solution     'SHELXS97 (Sheldrick, 2008)'
_computing_structure_refinement     'SHELXL97 (Sheldrick, 2008)'
_computing_molecular_graphics
;
<i>ORTEP-3</i> (Farrugia, 1997) and <i>POV-Ray</i> (Cason, 2004)
;
_computing_publication_material     'SHELXL97 (Sheldrick, 2008)'
loop_
    _atom_site_type_symbol
    _atom_site_label
    _atom_site_fract_x
    _atom_site_fract_y
    _atom_site_fract_z
    _atom_site_U_iso_or_equiv
    _atom_site_adp_type
    _atom_site_calc_flag
    _atom_site_refinement_flags
    _atom_site_occupancy
    _atom_site_disorder_assembly
    _atom_site_disorder_group
    N N1 0.6298(3) 0.24506(16) 0.95082(10) 0.0520(4) Uani d . 1 . .
    N N2 0.5268(3) 0.37490(17) 0.81930(11) 0.0558(5) Uani d . 1 . .
    H H2 0.636(4) 0.374(2) 0.8414(14) 0.049(6) Uiso d . 1 . .
    N N3 0.9690(3) 0.29137(18) 1.03447(12) 0.0576(5) Uani d . 1 . .
    H H3 0.926(3) 0.330(2) 0.9926(17) 0.058(7) Uiso d . 1 . .
    O O1 0.2258(2) 0.29762(18) 0.81492(11) 0.0731(5) Uani d . 1 . .
    O O2 0.9360(4) 0.13912(17) 1.11410(13) 0.0893(6) Uani d . 1 . .
    C C1 0.4749(3) 0.30035(19) 0.63787(13) 0.0529(5) Uani d . 1 . .
    H H1A 0.4642 0.2424 0.6803 0.063 Uiso calc R 1 . .
    C C2 0.5749(3) 0.4058(2) 0.66831(13) 0.0556(5) Uani d . 1 . .
    H H2A 0.7122 0.3869 0.6793 0.067 Uiso calc R 1 . .
    C C3 0.5733(5) 0.4954(2) 0.59935(16) 0.0724(7) Uani d . 1 . .
    H H3A 0.7040 0.5257 0.5955 0.087 Uiso calc R 1 . .
    H H3B 0.4877 0.5549 0.6162 0.087 Uiso calc R 1 . .
    C C4 0.5059(6) 0.4548(3) 0.51078(18) 0.0866(9) Uani d . 1 . .
    H H4A 0.4046 0.5037 0.4893 0.104 Uiso calc R 1 . .
    H H4B 0.6154 0.4589 0.4734 0.104 Uiso calc R 1 . .
    C C5 0.4292(4) 0.3386(2) 0.51132(15) 0.0737(7) Uani d . 1 . .
    H H5A 0.3843 0.3108 0.4567 0.088 Uiso calc R 1 . .
    C C6 0.2858(3) 0.3192(2) 0.58333(14) 0.0598(5) Uani d . 1 . .
    C C7 0.5754(4) 0.2641(2) 0.55738(16) 0.0737(7) Uani d . 1 . .
    H H7A 0.7103 0.2878 0.5536 0.088 Uiso calc R 1 . .
    H H7B 0.5613 0.1862 0.5445 0.088 Uiso calc R 1 . .
    C C8 0.1734(5) 0.2103(3) 0.5733(2) 0.0834(8) Uani d . 1 . .
    H H8A 0.0857 0.2152 0.5259 0.125 Uiso calc R 1 . .
    H H8B 0.1003 0.1964 0.6227 0.125 Uiso calc R 1 . .
    H H8C 0.2641 0.1510 0.5650 0.125 Uiso calc R 1 . .
    C C9 0.1402(4) 0.4092(3) 0.6038(2) 0.0831(8) Uani d . 1 . .
    H H9A 0.0386 0.4109 0.5617 0.125 Uiso calc R 1 . .
    H H9B 0.2057 0.4793 0.6057 0.125 Uiso calc R 1 . .
    H H9C 0.0843 0.3943 0.6572 0.125 Uiso calc R 1 . .
    C C10 0.4962(4) 0.45157(19) 0.74996(14) 0.0597(5) Uani d . 1 . .
    H H10A 0.5610 0.5209 0.7630 0.072 Uiso calc R 1 . .
    H H10B 0.3576 0.4663 0.7430 0.072 Uiso calc R 1 . .
    C C11 0.9333(3) 0.3930(2) 1.20404(14) 0.0620(6) Uani d . 1 . .
    H H11A 0.8147 0.3610 1.1788 0.074 Uiso calc R 1 . .
    C C12 1.0879(3) 0.4242(2) 1.14197(14) 0.0604(6) Uani d . 1 . .
    H H12A 1.0340 0.4855 1.1088 0.072 Uiso calc R 1 . .
    C C13 1.2723(5) 0.4692(3) 1.18754(18) 0.0875(9) Uani d . 1 . .
    H H13A 1.3080 0.5385 1.1616 0.105 Uiso calc R 1 . .
    H H13B 1.3784 0.4177 1.1788 0.105 Uiso calc R 1 . .
    C C14 1.2550(5) 0.4890(3) 1.28285(19) 0.0920(10) Uani d . 1 . .
    H H14A 1.3606 0.4507 1.3119 0.110 Uiso calc R 1 . .
    H H14B 1.2692 0.5673 1.2942 0.110 Uiso calc R 1 . .
    C C15 1.0623(5) 0.4496(3) 1.31641(16) 0.0800(8) Uani d . 1 . .
    H H15A 1.0455 0.4611 1.3764 0.096 Uiso calc R 1 . .
    C C16 1.0091(4) 0.3322(3) 1.28420(15) 0.0737(7) Uani d . 1 . .
    C C17 0.8967(5) 0.4939(3) 1.26053(18) 0.0884(9) Uani d . 1 . .
    H H17A 0.9245 0.5645 1.2346 0.106 Uiso calc R 1 . .
    H H17B 0.7699 0.4942 1.2865 0.106 Uiso calc R 1 . .
    C C18 0.8353(7) 0.2817(5) 1.3307(2) 0.1257(16) Uani d . 1 . .
    H H18A 0.8757 0.2633 1.3868 0.189 Uiso calc R 1 . .
    H H18B 0.7917 0.2162 1.3022 0.189 Uiso calc R 1 . .
    H H18C 0.7305 0.3343 1.3322 0.189 Uiso calc R 1 . .
    C C19 1.1675(6) 0.2462(3) 1.2809(2) 0.0988(11) Uani d . 1 . .
    H H19A 1.2788 0.2762 1.2533 0.148 Uiso calc R 1 . .
    H H19B 1.1201 0.1829 1.2505 0.148 Uiso calc R 1 . .
    H H19C 1.2047 0.2245 1.3366 0.148 Uiso calc R 1 . .
    C C20 1.1400(3) 0.3334(2) 1.08030(14) 0.0637(6) Uani d . 1 . .
    H H20A 1.2328 0.3622 1.0409 0.076 Uiso calc R 1 . .
    H H20B 1.2024 0.2731 1.1104 0.076 Uiso calc R 1 . .
    C C21 0.3935(3) 0.3035(2) 0.84428(13) 0.0548(5) Uani d . 1 . .
    C C22 0.4577(3) 0.22560(19) 0.91276(13) 0.0540(5) Uani d . 1 . .
    C C23 0.3379(4) 0.1377(2) 0.93392(16) 0.0700(7) Uani d . 1 . .
    H H23A 0.2180 0.1270 0.9068 0.084 Uiso calc R 1 . .
    C C24 0.4017(5) 0.0662(3) 0.99674(19) 0.0831(8) Uani d . 1 . .
    H H24A 0.3253 0.0063 1.0120 0.100 Uiso calc R 1 . .
    C C25 0.5781(5) 0.0851(2) 1.03575(16) 0.0756(7) Uani d . 1 . .
    H H25A 0.6238 0.0381 1.0777 0.091 Uiso calc R 1 . .
    C C26 0.6875(4) 0.17521(19) 1.01182(13) 0.0580(5) Uani d . 1 . .
    C C27 0.8771(4) 0.2008(2) 1.05701(14) 0.0625(6) Uani d . 1 . .
    O O3 0.9282(3) 0.42517(19) 0.87612(13) 0.0712(5) Uani d . 1 . .
    H H31 0.970(6) 0.493(4) 0.871(2) 0.103(12) Uiso d . 1 . .
    H H32 1.020(6) 0.384(4) 0.851(2) 0.111(13) Uiso d . 1 . .
loop_
    _atom_site_aniso_label
    _atom_site_aniso_U_11
    _atom_site_aniso_U_22
    _atom_site_aniso_U_33
    _atom_site_aniso_U_12
    _atom_site_aniso_U_13
    _atom_site_aniso_U_23
    N1 0.0609(10) 0.0502(9) 0.0449(8) -0.0055(8) 0.0042(7) -0.0049(8)
    N2 0.0580(10) 0.0596(11) 0.0496(9) -0.0052(9) -0.0080(8) -0.0031(8)
    N3 0.0677(11) 0.0598(11) 0.0448(9) 0.0007(10) -0.0059(8) -0.0011(9)
    O1 0.0527(8) 0.0858(12) 0.0805(11) -0.0020(9) -0.0054(8) -0.0119(10)
    O2 0.1293(17) 0.0611(11) 0.0760(12) 0.0033(12) -0.0296(11) 0.0112(10)
    C1 0.0608(11) 0.0457(10) 0.0521(10) 0.0023(10) -0.0015(9) -0.0007(9)
    C2 0.0563(11) 0.0551(12) 0.0553(11) -0.0027(10) -0.0024(9) -0.0011(10)
    C3 0.0943(18) 0.0577(14) 0.0651(14) -0.0191(14) -0.0012(13) 0.0020(12)
    C4 0.127(2) 0.0740(17) 0.0585(14) -0.0293(18) -0.0019(15) 0.0070(13)
    C5 0.1024(19) 0.0689(16) 0.0497(12) -0.0215(15) -0.0041(12) -0.0041(12)
    C6 0.0670(13) 0.0535(12) 0.0584(12) -0.0066(11) -0.0102(9) 0.0019(10)
    C7 0.0846(16) 0.0659(15) 0.0711(15) -0.0043(13) 0.0138(13) -0.0193(13)
    C8 0.0909(18) 0.0741(18) 0.0846(18) -0.0257(16) -0.0117(15) -0.0012(15)
    C9 0.0700(15) 0.0827(18) 0.096(2) 0.0101(15) -0.0225(14) -0.0004(16)
    C10 0.0726(13) 0.0508(12) 0.0553(11) -0.0009(11) -0.0083(10) -0.0044(10)
    C11 0.0634(13) 0.0698(15) 0.0523(11) 0.0122(11) -0.0061(9) -0.0083(11)
    C12 0.0732(14) 0.0547(13) 0.0527(11) 0.0017(11) -0.0121(10) 0.0028(10)
    C13 0.0916(19) 0.100(2) 0.0709(16) -0.0322(18) -0.0087(14) -0.0056(16)
    C14 0.118(2) 0.088(2) 0.0689(16) -0.0129(19) -0.0287(16) -0.0106(15)
    C15 0.105(2) 0.0843(19) 0.0502(12) 0.0075(17) -0.0120(12) -0.0118(13)
    C16 0.0944(17) 0.0774(18) 0.0491(12) -0.0003(15) -0.0076(11) 0.0035(12)
    C17 0.102(2) 0.092(2) 0.0702(16) 0.0267(18) -0.0074(14) -0.0248(16)
    C18 0.154(3) 0.151(4) 0.0734(19) -0.040(3) 0.026(2) 0.006(2)
    C19 0.145(3) 0.0752(19) 0.0743(17) 0.023(2) -0.0426(19) 0.0044(16)
    C20 0.0604(12) 0.0768(17) 0.0539(11) 0.0021(12) -0.0013(9) -0.0068(12)
    C21 0.0500(11) 0.0603(12) 0.0542(11) -0.0010(10) 0.0036(8) -0.0155(10)
    C22 0.0580(12) 0.0564(12) 0.0481(10) -0.0066(10) 0.0098(9) -0.0131(9)
    C23 0.0706(15) 0.0743(16) 0.0654(14) -0.0205(13) 0.0127(11) -0.0153(13)
    C24 0.101(2) 0.0730(17) 0.0755(16) -0.0347(16) 0.0194(15) 0.0035(14)
    C25 0.108(2) 0.0615(15) 0.0573(13) -0.0187(15) 0.0054(13) 0.0036(12)
    C26 0.0786(14) 0.0501(11) 0.0456(10) -0.0036(11) 0.0059(10) -0.0029(9)
    C27 0.0860(16) 0.0513(12) 0.0501(11) 0.0064(12) -0.0031(11) -0.0034(10)
    O3 0.0613(10) 0.0674(12) 0.0853(12) -0.0080(10) 0.0110(8) -0.0047(10)
_geom_special_details
;
;
loop_
    _geom_bond_atom_site_label_1
    _geom_bond_atom_site_label_2
    _geom_bond_site_symmetry_2
    _geom_bond_distance
    _geom_bond_publ_flag
    N1 C22 . 1.337(3) ?
    N1 C26 . 1.345(3) ?
    N2 C21 . 1.325(3) ?
    N2 C10 . 1.459(3) ?
    N2 H2 . 0.82(2) ?
    N3 C27 . 1.318(3) ?
    N3 C20 . 1.461(3) ?
    N3 H3 . 0.86(3) ?
    O1 C21 . 1.234(3) ?
    O2 C27 . 1.242(3) ?
    C1 C2 . 1.524(3) ?
    C1 C7 . 1.537(3) ?
    C1 C6 . 1.564(3) ?
    C1 H1A . 0.9800 ?
    C2 C10 . 1.528(3) ?
    C2 C3 . 1.548(3) ?
    C2 H2A . 0.9800 ?
    C3 C4 . 1.562(4) ?
    C3 H3A . 0.9700 ?
    C3 H3B . 0.9700 ?
    C4 C5 . 1.502(4) ?
    C4 H4A . 0.9700 ?
    C4 H4B . 0.9700 ?
    C5 C7 . 1.526(4) ?
    C5 C6 . 1.548(4) ?
    C5 H5A . 0.9800 ?
    C6 C9 . 1.518(4) ?
    C6 C8 . 1.534(4) ?
    C7 H7A . 0.9700 ?
    C7 H7B . 0.9700 ?
    C8 H8A . 0.9600 ?
    C8 H8B . 0.9600 ?
    C8 H8C . 0.9600 ?
    C9 H9A . 0.9600 ?
    C9 H9B . 0.9600 ?
    C9 H9C . 0.9600 ?
    C10 H10A . 0.9700 ?
    C10 H10B . 0.9700 ?
    C11 C12 . 1.514(4) ?
    C11 C17 . 1.544(4) ?
    C11 C16 . 1.559(3) ?
    C11 H11A . 0.9800 ?
    C12 C20 . 1.525(4) ?
    C12 C13 . 1.545(4) ?
    C12 H12A . 0.9800 ?
    C13 C14 . 1.552(4) ?
    C13 H13A . 0.9700 ?
    C13 H13B . 0.9700 ?
    C14 C15 . 1.512(5) ?
    C14 H14A . 0.9700 ?
    C14 H14B . 0.9700 ?
    C15 C17 . 1.527(4) ?
    C15 C16 . 1.553(4) ?
    C15 H15A . 0.9800 ?
    C16 C19 . 1.506(5) ?
    C16 C18 . 1.543(5) ?
    C17 H17A . 0.9700 ?
    C17 H17B . 0.9700 ?
    C18 H18A . 0.9600 ?
    C18 H18B . 0.9600 ?
    C18 H18C . 0.9600 ?
    C19 H19A . 0.9600 ?
    C19 H19B . 0.9600 ?
    C19 H19C . 0.9600 ?
    C20 H20A . 0.9700 ?
    C20 H20B . 0.9700 ?
    C21 C22 . 1.505(3) ?
    C22 C23 . 1.390(4) ?
    C23 C24 . 1.391(4) ?
    C23 H23A . 0.9300 ?
    C24 C25 . 1.368(4) ?
    C24 H24A . 0.9300 ?
    C25 C26 . 1.382(4) ?
    C25 H25A . 0.9300 ?
    C26 C27 . 1.506(3) ?
    O3 H31 . 0.87(5) ?
    O3 H32 . 0.90(4) ?
loop_
    _geom_angle_atom_site_label_1
    _geom_angle_atom_site_label_2
    _geom_angle_atom_site_label_3
    _geom_angle_site_symmetry_1
    _geom_angle_site_symmetry_3
    _geom_angle
    _geom_angle_publ_flag
    C22 N1 C26 . . 117.60(19) ?
    C21 N2 C10 . . 123.8(2) ?
    C21 N2 H2 . . 119.2(17) ?
    C10 N2 H2 . . 116.9(17) ?
    C27 N3 C20 . . 122.3(2) ?
    C27 N3 H3 . . 120.2(17) ?
    C20 N3 H3 . . 117.4(17) ?
    C2 C1 C7 . . 107.55(19) ?
    C2 C1 C6 . . 114.69(18) ?
    C7 C1 C6 . . 87.32(18) ?
    C2 C1 H1A . . 114.7 ?
    C7 C1 H1A . . 114.7 ?
    C6 C1 H1A . . 114.7 ?
    C1 C2 C10 . . 114.43(19) ?
    C1 C2 C3 . . 111.28(17) ?
    C10 C2 C3 . . 111.0(2) ?
    C1 C2 H2A . . 106.5 ?
    C10 C2 H2A . . 106.5 ?
    C3 C2 H2A . . 106.5 ?
    C2 C3 C4 . . 115.1(2) ?
    C2 C3 H3A . . 108.5 ?
    C4 C3 H3A . . 108.5 ?
    C2 C3 H3B . . 108.5 ?
    C4 C3 H3B . . 108.5 ?
    H3A C3 H3B . . 107.5 ?
    C5 C4 C3 . . 112.8(2) ?
    C5 C4 H4A . . 109.0 ?
    C3 C4 H4A . . 109.0 ?
    C5 C4 H4B . . 109.0 ?
    C3 C4 H4B . . 109.0 ?
    H4A C4 H4B . . 107.8 ?
    C4 C5 C7 . . 109.3(2) ?
    C4 C5 C6 . . 111.9(2) ?
    C7 C5 C6 . . 88.31(19) ?
    C4 C5 H5A . . 114.8 ?
    C7 C5 H5A . . 114.8 ?
    C6 C5 H5A . . 114.8 ?
    C9 C6 C8 . . 108.1(2) ?
    C9 C6 C5 . . 118.8(2) ?
    C8 C6 C5 . . 112.2(2) ?
    C9 C6 C1 . . 121.6(2) ?
    C8 C6 C1 . . 109.9(2) ?
    C5 C6 C1 . . 84.67(18) ?
    C5 C7 C1 . . 86.32(19) ?
    C5 C7 H7A . . 114.3 ?
    C1 C7 H7A . . 114.3 ?
    C5 C7 H7B . . 114.3 ?
    C1 C7 H7B . . 114.3 ?
    H7A C7 H7B . . 111.4 ?
    C6 C8 H8A . . 109.5 ?
    C6 C8 H8B . . 109.5 ?
    H8A C8 H8B . . 109.5 ?
    C6 C8 H8C . . 109.5 ?
    H8A C8 H8C . . 109.5 ?
    H8B C8 H8C . . 109.5 ?
    C6 C9 H9A . . 109.5 ?
    C6 C9 H9B . . 109.5 ?
    H9A C9 H9B . . 109.5 ?
    C6 C9 H9C . . 109.5 ?
    H9A C9 H9C . . 109.5 ?
    H9B C9 H9C . . 109.5 ?
    N2 C10 C2 . . 111.88(19) ?
    N2 C10 H10A . . 109.2 ?
    C2 C10 H10A . . 109.2 ?
    N2 C10 H10B . . 109.2 ?
    C2 C10 H10B . . 109.2 ?
    H10A C10 H10B . . 107.9 ?
    C12 C11 C17 . . 108.1(2) ?
    C12 C11 C16 . . 115.7(2) ?
    C17 C11 C16 . . 86.95(19) ?
    C12 C11 H11A . . 114.3 ?
    C17 C11 H11A . . 114.3 ?
    C16 C11 H11A . . 114.3 ?
    C11 C12 C20 . . 114.9(2) ?
    C11 C12 C13 . . 110.7(2) ?
    C20 C12 C13 . . 111.1(2) ?
    C11 C12 H12A . . 106.5 ?
    C20 C12 H12A . . 106.5 ?
    C13 C12 H12A . . 106.5 ?
    C12 C13 C14 . . 116.2(3) ?
    C12 C13 H13A . . 108.2 ?
    C14 C13 H13A . . 108.2 ?
    C12 C13 H13B . . 108.2 ?
    C14 C13 H13B . . 108.2 ?
    H13A C13 H13B . . 107.4 ?
    C15 C14 C13 . . 112.7(2) ?
    C15 C14 H14A . . 109.1 ?
    C13 C14 H14A . . 109.1 ?
    C15 C14 H14B . . 109.1 ?
    C13 C14 H14B . . 109.1 ?
    H14A C14 H14B . . 107.8 ?
    C14 C15 C17 . . 108.9(3) ?
    C14 C15 C16 . . 111.8(3) ?
    C17 C15 C16 . . 87.8(2) ?
    C14 C15 H15A . . 115.1 ?
    C17 C15 H15A . . 115.1 ?
    C16 C15 H15A . . 115.1 ?
    C19 C16 C18 . . 107.8(3) ?
    C19 C16 C15 . . 118.8(3) ?
    C18 C16 C15 . . 112.3(3) ?
    C19 C16 C11 . . 121.7(2) ?
    C18 C16 C11 . . 109.7(3) ?
    C15 C16 C11 . . 85.0(2) ?
    C15 C17 C11 . . 86.4(2) ?
    C15 C17 H17A . . 114.3 ?
    C11 C17 H17A . . 114.3 ?
    C15 C17 H17B . . 114.3 ?
    C11 C17 H17B . . 114.2 ?
    H17A C17 H17B . . 111.4 ?
    C16 C18 H18A . . 109.5 ?
    C16 C18 H18B . . 109.5 ?
    H18A C18 H18B . . 109.5 ?
    C16 C18 H18C . . 109.5 ?
    H18A C18 H18C . . 109.5 ?
    H18B C18 H18C . . 109.5 ?
    C16 C19 H19A . . 109.5 ?
    C16 C19 H19B . . 109.5 ?
    H19A C19 H19B . . 109.5 ?
    C16 C19 H19C . . 109.5 ?
    H19A C19 H19C . . 109.5 ?
    H19B C19 H19C . . 109.5 ?
    N3 C20 C12 . . 112.38(19) ?
    N3 C20 H20A . . 109.1 ?
    C12 C20 H20A . . 109.1 ?
    N3 C20 H20B . . 109.1 ?
    C12 C20 H20B . . 109.1 ?
    H20A C20 H20B . . 107.9 ?
    O1 C21 N2 . . 124.4(2) ?
    O1 C21 C22 . . 119.8(2) ?
    N2 C21 C22 . . 115.86(18) ?
    N1 C22 C23 . . 122.9(2) ?
    N1 C22 C21 . . 117.59(19) ?
    C23 C22 C21 . . 119.5(2) ?
    C22 C23 C24 . . 118.4(2) ?
    C22 C23 H23A . . 120.8 ?
    C24 C23 H23A . . 120.8 ?
    C25 C24 C23 . . 119.2(3) ?
    C25 C24 H24A . . 120.4 ?
    C23 C24 H24A . . 120.4 ?
    C24 C25 C26 . . 118.9(3) ?
    C24 C25 H25A . . 120.5 ?
    C26 C25 H25A . . 120.5 ?
    N1 C26 C25 . . 123.0(2) ?
    N1 C26 C27 . . 117.2(2) ?
    C25 C26 C27 . . 119.7(2) ?
    O2 C27 N3 . . 123.5(2) ?
    O2 C27 C26 . . 119.6(2) ?
    N3 C27 C26 . . 116.9(2) ?
    H31 O3 H32 . . 103(4) ?
loop_
    _geom_torsion_atom_site_label_1
    _geom_torsion_atom_site_label_2
    _geom_torsion_atom_site_label_3
    _geom_torsion_atom_site_label_4
    _geom_torsion_site_symmetry_1
    _geom_torsion_site_symmetry_2
    _geom_torsion_site_symmetry_3
    _geom_torsion_site_symmetry_4
    _geom_torsion
    _geom_torsion_publ_flag
    C7 C1 C2 C10 . . . . -178.2(2) ?
    C6 C1 C2 C10 . . . . 86.5(2) ?
    C7 C1 C2 C3 . . . . 54.9(3) ?
    C6 C1 C2 C3 . . . . -40.3(3) ?
    C1 C2 C3 C4 . . . . -10.1(4) ?
    C10 C2 C3 C4 . . . . -138.8(3) ?
    C2 C3 C4 C5 . . . . 7.6(4) ?
    C3 C4 C5 C7 . . . . -50.0(4) ?
    C3 C4 C5 C6 . . . . 46.1(4) ?
    C4 C5 C6 C9 . . . . 40.2(3) ?
    C7 C5 C6 C9 . . . . 150.4(2) ?
    C4 C5 C6 C8 . . . . 167.5(3) ?
    C7 C5 C6 C8 . . . . -82.3(2) ?
    C4 C5 C6 C1 . . . . -83.1(2) ?
    C7 C5 C6 C1 . . . . 27.07(17) ?
    C2 C1 C6 C9 . . . . -39.5(3) ?
    C7 C1 C6 C9 . . . . -147.6(3) ?
    C2 C1 C6 C8 . . . . -167.1(2) ?
    C7 C1 C6 C8 . . . . 84.8(2) ?
    C2 C1 C6 C5 . . . . 81.2(2) ?
    C7 C1 C6 C5 . . . . -26.87(18) ?
    C4 C5 C7 C1 . . . . 85.2(3) ?
    C6 C5 C7 C1 . . . . -27.51(18) ?
    C2 C1 C7 C5 . . . . -87.9(2) ?
    C6 C1 C7 C5 . . . . 27.22(18) ?
    C21 N2 C10 C2 . . . . -95.3(3) ?
    C1 C2 C10 N2 . . . . 62.7(2) ?
    C3 C2 C10 N2 . . . . -170.3(2) ?
    C17 C11 C12 C20 . . . . -179.3(2) ?
    C16 C11 C12 C20 . . . . 85.2(3) ?
    C17 C11 C12 C13 . . . . 53.8(3) ?
    C16 C11 C12 C13 . . . . -41.6(3) ?
    C11 C12 C13 C14 . . . . -8.2(4) ?
    C20 C12 C13 C14 . . . . -137.1(3) ?
    C12 C13 C14 C15 . . . . 5.6(5) ?
    C13 C14 C15 C17 . . . . -48.7(4) ?
    C13 C14 C15 C16 . . . . 46.6(4) ?
    C14 C15 C16 C19 . . . . 41.7(3) ?
    C17 C15 C16 C19 . . . . 151.2(3) ?
    C14 C15 C16 C18 . . . . 168.8(3) ?
    C17 C15 C16 C18 . . . . -81.7(3) ?
    C14 C15 C16 C11 . . . . -81.9(2) ?
    C17 C15 C16 C11 . . . . 27.6(2) ?
    C12 C11 C16 C19 . . . . -39.6(4) ?
    C17 C11 C16 C19 . . . . -148.2(3) ?
    C12 C11 C16 C18 . . . . -166.7(3) ?
    C17 C11 C16 C18 . . . . 84.7(3) ?
    C12 C11 C16 C15 . . . . 81.3(3) ?
    C17 C11 C16 C15 . . . . -27.3(2) ?
    C14 C15 C17 C11 . . . . 84.4(3) ?
    C16 C15 C17 C11 . . . . -27.8(2) ?
    C12 C11 C17 C15 . . . . -88.3(2) ?
    C16 C11 C17 C15 . . . . 27.7(2) ?
    C27 N3 C20 C12 . . . . -97.3(3) ?
    C11 C12 C20 N3 . . . . 55.0(3) ?
    C13 C12 C20 N3 . . . . -178.4(2) ?
    C10 N2 C21 O1 . . . . -4.0(3) ?
    C10 N2 C21 C22 . . . . 175.63(19) ?
    C26 N1 C22 C23 . . . . 0.4(3) ?
    C26 N1 C22 C21 . . . . -179.78(18) ?
    O1 C21 C22 N1 . . . . -170.6(2) ?
    N2 C21 C22 N1 . . . . 9.8(3) ?
    O1 C21 C22 C23 . . . . 9.3(3) ?
    N2 C21 C22 C23 . . . . -170.4(2) ?
    N1 C22 C23 C24 . . . . -0.9(4) ?
    C21 C22 C23 C24 . . . . 179.2(2) ?
    C22 C23 C24 C25 . . . . 0.5(4) ?
    C23 C24 C25 C26 . . . . 0.3(4) ?
    C22 N1 C26 C25 . . . . 0.6(3) ?
    C22 N1 C26 C27 . . . . -177.24(19) ?
    C24 C25 C26 N1 . . . . -0.9(4) ?
    C24 C25 C26 C27 . . . . 176.8(3) ?
    C20 N3 C27 O2 . . . . -6.1(4) ?
    C20 N3 C27 C26 . . . . 171.8(2) ?
    N1 C26 C27 O2 . . . . 179.6(2) ?
    C25 C26 C27 O2 . . . . 1.8(3) ?
    N1 C26 C27 N3 . . . . 1.6(3) ?
    C25 C26 C27 N3 . . . . -176.2(2) ?
loop_
    _geom_hbond_atom_site_label_D
    _geom_hbond_atom_site_label_H
    _geom_hbond_atom_site_label_A
    _geom_hbond_site_symmetry_A
    _geom_hbond_distance_DH
    _geom_hbond_distance_HA
    _geom_hbond_distance_DA
    _geom_hbond_angle_DHA
    _geom_hbond_publ_flag
    N2 H2 O3 . 0.82(2) 2.16(2) 2.941(3) 160(2) y
    N3 H3 O3 . 0.86(3) 2.19(3) 3.017(3) 159(2) y
    O3 H31 O2 2_757 0.87(5) 1.90(5) 2.756(3) 167(4) y
    O3 H32 O1 1_655 0.90(4) 1.86(5) 2.754(3) 171(3) y
data_global
_journal_date_recd_electronic     2008-04-16
_journal_date_accepted     2008-05-08
_journal_name_full     'Acta Crystallographica, Section E'
_journal_year     2008
_journal_volume     64
_journal_issue      6
_journal_page_first     o1078
_journal_page_last     o1079
_journal_paper_category     QO
_journal_coeditor_code     RK2088
_publ_contact_author_name     'Sylvain Bern\`es'
_publ_contact_author_address
;
 DEP Facultad de Ciencias Qu\'imicas, UANL
 Guerrero y Progreso S/N
 Col. Trevi\~no 64570 Monterrey, N.L. Mexico
;
_publ_contact_author_email     sylvain_bernes@Hotmail.com
_publ_contact_author_fax     (+52)(81)82204918
_publ_contact_author_phone     (+52)(81)82204900x3460
_publ_section_title
;\
(-)-<i>N</i>,<i>N</i>'-Bis[(1<i>S</i>,2<i>R</i>,5<i>S</i>)-6,6-dimethyl-\
bicyclo[3.1.1]heptan-2-ylmethyl]pyridine-2,6-dicarboxamide monohydrate
;
loop_
    _publ_author_name
    _publ_author_footnote
    _publ_author_address
    "Bern\`es, Sylvain" .
;
DEP Facultad de Ciencias Qu\'imicas, UANL
Guerrero y Progreso S/N
Col. Trevi\~no
64570 Monterrey, NL
Mexico
;
    "P\'erez-Flores, Francisco Javier" .
;
Laboratorio de S\'intesis de Complejos
Facultad de Ciencias Qu\'imicas
Universidad Aut\'onoma de Puebla
A.P. 1067
72001 Puebla, Pue.
Mexico
;
    "Guti\'errez, Ren\'e" .
;
Laboratorio de S\'intesis de Complejos
Facultad de Ciencias Qu\'imicas
Universidad Aut\'onoma de Puebla
A.P. 1067
72001 Puebla, Pue.
Mexico
;
