# Supplementary material for: (−)-N,N′-Bis[(1S,2R,5S)-6,6-dimethyl-bicyclo­[3.1.1]heptan-2-ylmeth­yl]pyridine-2,6-dicarboxamide monohydrate
Source: Acta Crystallogr Sect E Struct Rep Online. 2008 May 14;64(Pt 6):o1078–9. doi: 10.1107/S1600536808013652 (PMC2961349; doi:10.1107/S1600536808013652)
Supplement: Supplementary file 2 [file e-64-o1078-Isup2.hkl]

# 
# h,k,l, Fc-squared, Fo-squared, sigma(Fo-squared) and status flag 
# 
data_I
_shelx_title ' I in P2(1)' 
_shelx_refln_list_code          4 
_shelx_F_calc_maximum       63.00 
_exptl_crystal_F_000       496.00 
_reflns_d_resolution_high  0.7696 
 
loop_ 
 _symmetry_equiv_pos_as_xyz 
 'x, y, z' 
 '-x, y+1/2, -z' 
 
_cell_length_a     6.8476 
_cell_length_b    12.1101 
_cell_length_c    16.0116 
_cell_angle_alpha  90.000 
_cell_angle_beta   91.173 
_cell_angle_gamma  90.000 
 
_shelx_F_squared_multiplier     1.000 
 
loop_ 
 _refln_index_h 
 _refln_index_k 
 _refln_index_l 
 _refln_F_squared_calc 
 _refln_F_squared_meas 
 _refln_F_squared_sigma 
 _refln_observed_status 
   1   0   0      214.67      165.13      2.58 o 
   2   0   0     2622.85     2503.08     14.26 o 
   3   0   0      145.34      142.65      4.23 o 
   4   0   0        6.34        6.22      0.40 o 
   5   0   0       13.64       11.34      0.99 o 
   6   0   0       27.93       26.38      1.05 o 
   7   0   0        0.17        1.39      0.82 o 
   8   0   0        0.04        0.30      1.11 o 
   1   1   0     1464.78     1434.93     15.03 o 
   2   1   0      132.54      132.89      2.67 o 
   3   1   0      736.48      678.40      6.53 o 
   4   1   0      238.52      228.88      4.06 o 
   5   1   0        9.40        9.84      0.38 o 
   6   1   0       10.34       12.68      0.58 o 
   7   1   0        4.13        5.36      0.71 o 
   8   1   0        1.61        1.84      0.73 o 
   1   2   0      203.40      167.17      3.27 o 
   2   2   0     1380.25     1280.34     12.16 o 
   3   2   0      205.59      187.06      7.37 o 
   4   2   0       91.32       95.66      2.45 o 
   5   2   0       88.52       87.26      4.76 o 
   6   2   0       39.47       38.84      1.26 o 
   7   2   0        1.66        1.91      1.01 o 
   8   2   0        1.11        0.81      0.75 o 
   1   3   0      248.91      233.33      4.35 o 
   2   3   0        9.59       13.51      0.38 o 
   3   3   0      162.59      160.00      4.99 o 
   4   3   0      125.01      120.81      4.18 o 
   5   3   0      130.69      131.87      3.62 o 
   6   3   0        8.03        8.58      0.77 o 
   7   3   0       13.93       13.73      1.31 o 
   8   3   0        2.56        1.07      1.27 o 
   0   4   0      844.92      827.69     12.31 o 
   1   4   0      854.69      883.45      9.51 o 
   2   4   0      245.19      234.58      6.88 o 
   3   4   0      116.18      121.69     10.06 o 
   4   4   0       44.26       44.18      2.09 o 
   5   4   0      214.02      208.77      5.13 o 
   6   4   0        0.97        1.24      0.57 o 
   7   4   0        4.96        5.48      1.06 o 
   8   4   0        5.45        6.32      1.51 o 
   1   5   0      400.44      425.85      7.36 o 
   2   5   0      522.37      571.90      9.22 o 
   3   5   0       54.44       61.46      1.63 o 
   4   5   0        7.05        6.43      0.90 o 
   5   5   0       38.88       35.50      0.89 o 
   6   5   0        6.97        6.89      0.78 o 
   7   5   0        5.21        5.28      1.09 o 
   8   5   0        1.69        1.56      0.95 o 
   0   6   0      721.21      757.38     14.68 o 
   1   6   0       21.09       20.41      0.57 o 
   2   6   0      224.66      246.43     15.08 o 
   3   6   0       75.00       79.71      2.20 o 
   4   6   0      144.97      130.69      3.61 o 
   5   6   0        4.48        4.02      0.50 o 
   6   6   0        7.03        8.00      1.06 o 
   7   6   0        8.19       12.19      1.54 o 
   8   6   0        1.80        0.73      1.01 o 
   1   7   0      190.69      185.06      5.42 o 
   2   7   0      161.55      152.25      6.36 o 
   3   7   0       66.42       60.49      1.72 o 
   4   7   0        5.77        5.30      1.15 o 
   5   7   0       64.12       62.68      1.99 o 
   6   7   0        2.44        2.90      0.95 o 
   7   7   0        1.80        0.62      1.05 o 
   0   8   0       83.58       87.21      3.12 o 
   1   8   0       92.09       96.49      2.38 o 
   2   8   0        3.76        3.08      0.51 o 
   3   8   0       34.60       35.33      1.58 o 
   4   8   0        7.77        3.95      1.31 o 
   5   8   0        4.46        4.73      0.44 o 
   6   8   0        3.81        2.71      1.06 o 
   7   8   0        1.80        3.07      1.15 o 
   1   9   0       75.93       68.84      1.59 o 
   2   9   0        3.60        4.31      1.13 o 
   3   9   0       63.80       64.07      3.24 o 
   4   9   0        8.05        6.27      0.66 o 
   5   9   0        7.00        5.42      2.52 o 
   6   9   0        5.08        2.99      1.15 o 
   7   9   0        5.13        2.25      1.43 o 
   0  10   0       30.81       29.14      1.17 o 
   1  10   0       68.24       62.93      1.43 o 
   2  10   0        8.69        8.56      0.55 o 
   3  10   0        5.87        5.48      0.47 o 
   4  10   0        5.51        5.47      1.24 o 
   5  10   0        3.19        3.05      0.92 o 
   6  10   0        3.06        1.84      1.20 o 
   1  11   0       25.35       28.09      1.35 o 
   2  11   0       32.63       30.76      0.80 o 
   3  11   0        9.25        6.68      0.75 o 
   4  11   0        6.63        5.35      1.79 o 
   5  11   0        0.74        1.58      0.71 o 
   6  11   0        7.80        5.44      1.30 o 
   0  12   0       37.10       37.91      1.18 o 
   1  12   0        4.69        5.30      0.68 o 
   2  12   0        5.33        5.79      0.72 o 
   3  12   0       12.72       13.09      0.92 o 
   4  12   0       15.16       16.00      2.13 o 
   5  12   0        2.71        2.22      0.81 o 
   1  13   0        5.23        3.87      0.80 o 
   2  13   0       29.09       28.87      1.23 o 
   3  13   0        4.17        3.03      1.51 o 
   4  13   0        2.11        1.75      0.82 o 
   5  13   0        0.79        0.77      0.81 o 
   0  14   0        2.20        1.47      0.98 o 
   1  14   0       20.43       22.08      1.11 o 
   2  14   0        6.75        6.65      0.85 o 
   3  14   0        0.79        1.44      0.92 o 
   4  14   0        5.16        5.83      0.88 o 
   1  15   0        0.39        0.12      0.72 o 
   2  15   0        1.11        2.13      0.85 o 
  -8   0   1        2.56        0.85      1.50 o 
  -7   0   1       17.38       19.89      1.32 o 
  -6   0   1        8.19       10.69      0.82 o 
  -5   0   1        3.52        4.49      0.45 o 
  -4   0   1       42.06       48.12      2.17 o 
  -3   0   1      962.91      946.96     12.32 o 
  -2   0   1      165.18      187.41      3.91 o 
  -1   0   1      776.87      690.40      9.33 o 
   1   0   1     1504.82     1383.15     34.51 o 
   2   0   1      636.86      602.67      6.98 o 
   3   0   1      606.37      559.02      8.36 o 
   4   0   1      156.28      167.68      4.99 o 
   5   0   1       22.92       20.94      0.70 o 
   6   0   1        1.50        1.85      0.43 o 
   7   0   1       19.06       16.13      1.30 o 
   8   0   1        0.00        0.69      1.02 o 
  -8   1   1        0.54        0.09      0.62 o 
  -7   1   1       13.28       15.19      0.91 o 
  -6   1   1        5.11        5.69      0.51 o 
  -5   1   1        0.33        0.02      0.24 o 
  -4   1   1       70.44       68.02      1.63 o 
  -3   1   1      658.78      642.77      6.93 o 
  -2   1   1      672.57      594.53      8.57 o 
   0   1   1      190.56      193.56      1.64 o 
   2   1   1     1182.43     1070.69      6.70 o 
   3   1   1      169.27      158.89      4.38 o 
   4   1   1      411.53      435.66      5.52 o 
   5   1   1        9.31        8.10      0.54 o 
   6   1   1        7.86        8.05      0.37 o 
   7   1   1        2.57        3.22      0.77 o 
   8   1   1        1.42        1.61      0.70 o 
  -8   2   1        3.60        3.16      1.03 o 
  -7   2   1        1.66        3.80      0.89 o 
  -6   2   1       14.91       15.49      0.89 o 
  -5   2   1       86.19       89.21      2.27 o 
  -4   2   1       66.06       63.62      1.83 o 
  -3   2   1      127.40      116.80      4.85 o 
  -2   2   1      186.11      151.90      3.82 o 
  -1   2   1     3969.08     2063.44   1898.99 o 
   0   2   1     2751.38     2968.02     65.51 o 
   1   2   1     2227.72     2114.87     61.17 o 
   2   2   1        4.09        3.11      0.24 o 
   3   2   1      578.78      599.69      9.02 o 
   4   2   1        2.28        3.44      0.34 o 
   5   2   1      142.87      138.89      3.72 o 
   6   2   1        6.25        7.13      0.53 o 
   7   2   1       16.93       18.00      1.27 o 
   8   2   1        1.50        0.25      0.97 o 
  -8   3   1        1.97        2.59      1.01 o 
  -7   3   1        8.59        7.86      1.03 o 
  -6   3   1       38.66       35.68      1.21 o 
  -5   3   1      136.19      132.99      5.88 o 
  -4   3   1       16.39       21.92      0.68 o 
  -3   3   1      237.67      248.11      6.01 o 
  -2   3   1      231.29      254.21      5.24 o 
  -1   3   1      173.72      162.32      3.63 o 
   0   3   1      992.29      974.47     13.36 o 
   1   3   1      274.87      267.31     12.49 o 
   2   3   1     1484.33     1535.70     12.90 o 
   3   3   1       39.60       37.70      1.68 o 
   4   3   1       30.91       30.00      0.91 o 
   5   3   1       33.79       30.38      1.16 o 
   6   3   1       43.63       47.80      1.07 o 
   7   3   1        4.28        3.81      1.09 o 
   8   3   1        0.11        0.19      1.17 o 
  -8   4   1        7.24        9.22      1.23 o 
  -7   4   1        7.43        8.28      1.17 o 
  -6   4   1        7.68        7.40      0.74 o 
  -5   4   1       23.04       22.60      0.76 o 
  -4   4   1       76.32       67.54      2.89 o 
  -3   4   1      108.39      119.15      3.09 o 
  -2   4   1       98.79      100.00      2.56 o 
  -1   4   1      539.52      496.32      7.18 o 
   0   4   1      668.44      666.97      7.97 o 
   1   4   1      531.53      564.81     21.66 o 
   2   4   1       43.21       38.17      1.01 o 
   3   4   1      127.04      140.25      3.98 o 
   4   4   1       39.02       39.89      2.23 o 
   5   4   1      354.95      347.98     16.07 o 
   6   4   1       15.56       15.56      1.13 o 
   7   4   1        3.79        4.57      1.14 o 
   8   4   1        0.86        2.17      0.99 o 
  -8   5   1        0.18        2.00      1.15 o 
  -7   5   1       16.12       20.01      1.77 o 
  -6   5   1        9.48        9.78      0.77 o 
  -5   5   1      109.98      115.54      4.25 o 
  -4   5   1       21.23       21.70      0.69 o 
  -3   5   1       16.55       14.34      1.86 o 
  -2   5   1       53.00       54.73      1.47 o 
  -1   5   1      100.19       98.26      2.53 o 
   0   5   1      106.31       95.46      2.41 o 
   1   5   1      833.11      754.76      9.96 o 
   2   5   1      735.34      828.71     22.36 o 
   3   5   1       14.26       12.10      0.52 o 
   4   5   1       19.27       19.15      0.89 o 
   5   5   1      111.81      111.20      2.99 o 
   6   5   1       22.90       21.68      0.74 o 
   7   5   1        0.77        1.10      0.85 o 
   8   5   1        0.09        0.65      1.06 o 
  -8   6   1        0.96        2.49      0.99 o 
  -7   6   1        9.14       11.35      1.24 o 
  -6   6   1        6.75        6.20      0.99 o 
  -5   6   1       21.44       22.07      1.05 o 
  -4   6   1       40.94       40.16      1.16 o 
  -3   6   1      186.56      179.21      9.88 o 
  -2   6   1      114.67      123.45      3.05 o 
  -1   6   1      287.84      294.43      6.93 o 
   0   6   1      102.89      109.10      2.74 o 
   1   6   1     1246.44     1317.44     40.48 o 
   2   6   1      255.01      241.98      6.05 o 
   3   6   1       49.02       58.25      1.83 o 
   4   6   1       72.05       69.10      3.59 o 
   5   6   1       27.28       23.38      1.45 o 
   6   6   1       21.33       20.97      2.62 o 
   7   6   1        1.50        1.39      1.02 o 
   8   6   1        0.53        0.40      0.89 o 
  -7   7   1       16.81       19.50      1.62 o 
  -6   7   1        5.28        5.83      1.02 o 
  -5   7   1       24.03       23.48      0.73 o 
  -4   7   1       15.07       16.07      1.01 o 
  -3   7   1       25.80       27.27      0.74 o 
  -2   7   1      128.19      115.55      8.04 o 
  -1   7   1       30.44       30.81      0.90 o 
   0   7   1       96.36      102.30      2.48 o 
   1   7   1       55.16       69.27      1.87 o 
   2   7   1       43.74       47.09      1.28 o 
   3   7   1       34.42       31.25      1.10 o 
   4   7   1       31.35       30.83      0.84 o 
   5   7   1       22.72       23.09      0.75 o 
   6   7   1        6.51        6.89      0.84 o 
   7   7   1        1.52        3.14      1.09 o 
  -7   8   1        3.02        3.05      1.64 o 
  -6   8   1        8.88       11.19      1.20 o 
  -5   8   1        0.88        0.96      0.39 o 
  -4   8   1       16.92       20.86      1.41 o 
  -3   8   1      114.54      115.92      3.11 o 
  -2   8   1      115.11      111.93      3.46 o 
  -1   8   1       10.23        9.33      0.46 o 
   0   8   1       30.26       29.68      0.86 o 
   1   8   1      290.18      308.01      6.08 o 
   2   8   1      130.30      130.06      3.74 o 
   3   8   1       45.40       49.47      1.60 o 
   4   8   1      217.55      205.49     10.74 o 
   5   8   1        4.79        3.90      0.87 o 
   6   8   1       10.79       11.73      1.44 o 
   7   8   1        4.60        3.38      1.10 o 
  -7   9   1        1.79        1.26      1.07 o 
  -6   9   1        0.73        1.52      0.98 o 
  -5   9   1        7.99        8.70      0.82 o 
  -4   9   1       11.95       10.33      0.54 o 
  -3   9   1       12.10       12.84      0.59 o 
  -2   9   1       43.52       42.07      1.01 o 
  -1   9   1        3.67        3.09      0.40 o 
   0   9   1       84.74       83.65      1.91 o 
   1   9   1       62.50       63.65      1.50 o 
   2   9   1       20.44       20.74      1.46 o 
   3   9   1        6.78        3.69      1.87 o 
   4   9   1        8.67        7.59      1.84 o 
   5   9   1        2.62        3.50      1.13 o 
   6   9   1       13.37       14.74      1.30 o 
   7   9   1       11.24       11.08      1.71 o 
  -6  10   1        1.67        2.49      1.17 o 
  -5  10   1        2.52        3.12      0.81 o 
  -4  10   1        1.47        1.40      0.59 o 
  -3  10   1        4.53        4.02      0.42 o 
  -2  10   1       65.97       68.19      1.59 o 
  -1  10   1       10.56        9.41      0.52 o 
   0  10   1        2.98        1.87      0.39 o 
   1  10   1       81.99       81.23      4.00 o 
   2  10   1       49.88       49.62      1.10 o 
   3  10   1       21.60       22.57      1.01 o 
   4  10   1       19.35       17.31      0.92 o 
   5  10   1        0.04        0.40      0.59 o 
   6  10   1        2.74        2.44      0.74 o 
  -6  11   1        6.21        6.12      1.47 o 
  -5  11   1        4.24        5.07      1.79 o 
  -4  11   1       14.08       15.38      0.93 o 
  -3  11   1       18.72       17.31      1.42 o 
  -2  11   1       41.03       39.08      0.86 o 
  -1  11   1        6.79        6.30      0.49 o 
   0  11   1       12.90       12.66      1.20 o 
   1  11   1       16.32       16.17      0.65 o 
   2  11   1       35.90       39.24      1.50 o 
   3  11   1        1.53        1.61      0.67 o 
   4  11   1        0.12       -0.10      0.61 o 
   5  11   1        2.69        1.45      0.95 o 
   6  11   1        0.49       -0.08      1.26 o 
  -5  12   1        1.07        1.42      0.87 o 
  -4  12   1        7.47        7.57      0.87 o 
  -3  12   1        9.06        7.40      1.31 o 
  -2  12   1        0.52        0.15      0.50 o 
  -1  12   1       22.49       23.03      0.96 o 
   0  12   1        1.13        1.03      0.43 o 
   1  12   1       17.33       18.80      0.95 o 
   2  12   1       14.25       14.76      0.89 o 
   3  12   1       16.14       19.31      1.43 o 
   4  12   1        1.03        1.99      0.64 o 
   5  12   1        9.05       11.92      1.44 o 
  -5  13   1        2.37        5.57      1.12 o 
  -4  13   1        4.58        7.26      0.91 o 
  -3  13   1       14.50       16.69      1.27 o 
  -2  13   1       15.86       16.15      0.98 o 
  -1  13   1        6.20        6.28      0.74 o 
   0  13   1       13.26       10.96      2.45 o 
   1  13   1       13.06       15.13      3.18 o 
   2  13   1       18.67       18.91      1.07 o 
   3  13   1        1.15        0.82      0.65 o 
   4  13   1        3.04        2.00      0.70 o 
  -4  14   1        2.50        3.11      0.81 o 
  -3  14   1        0.22       -0.19      0.99 o 
  -2  14   1        7.11        9.82      0.92 o 
  -1  14   1       13.40       13.28      2.02 o 
   0  14   1        7.88        9.07      0.86 o 
   1  14   1        6.91        7.54      0.83 o 
   2  14   1        3.94        3.32      0.96 o 
   3  14   1        1.66        1.17      0.73 o 
   4  14   1        0.93        1.96      0.72 o 
  -2  15   1        9.75        7.75      1.03 o 
  -1  15   1        5.08        4.62      0.88 o 
   0  15   1        4.49        4.47      0.86 o 
   1  15   1        0.05       -0.82      0.82 o 
   2  15   1        0.63        0.78      0.83 o 
  -8   0   2        1.56        1.60      1.09 o 
  -7   0   2       21.18       19.81      1.39 o 
  -6   0   2        8.30        7.31      0.74 o 
  -5   0   2       11.84       12.02      0.55 o 
  -4   0   2      109.81      101.52      4.09 o 
  -3   0   2       37.02       34.48      1.10 o 
  -2   0   2     2180.57     1972.94     49.73 o 
  -1   0   2     1954.72     1971.54     74.05 o 
   0   0   2      205.20      187.08      2.61 o 
   1   0   2     3019.12     2984.72    108.62 o 
   2   0   2      546.63      513.93     15.38 o 
   3   0   2      556.07      552.07      8.40 o 
   4   0   2      479.13      499.33      8.20 o 
   5   0   2      128.93      131.96      3.77 o 
   6   0   2       76.01       66.09      2.00 o 
   7   0   2        7.78        6.55      1.07 o 
   8   0   2        0.01        1.72      0.91 o 
  -8   1   2        0.18        0.68      0.59 o 
  -7   1   2       15.72       12.60      0.88 o 
  -6   1   2       37.14       38.27      0.88 o 
  -5   1   2       24.33       25.35      0.73 o 
  -4   1   2        9.01        9.97      0.44 o 
  -3   1   2      356.73      316.00      4.62 o 
  -2   1   2      577.27      507.04      4.79 o 
  -1   1   2     1644.27     1670.29     22.64 o 
   0   1   2      404.49      374.85      3.14 o 
   1   1   2      960.49      948.95     18.60 o 
   2   1   2       99.12      110.35      3.31 o 
   3   1   2      161.32      153.94      3.54 o 
   4   1   2      100.75      106.55      1.84 o 
   5   1   2       62.44       57.42      1.06 o 
   6   1   2       26.43       26.59      1.01 o 
   7   1   2       42.54       46.35      1.33 o 
   8   1   2        0.78        1.34      0.70 o 
  -8   2   2        1.27        0.98      0.94 o 
  -7   2   2       17.67       16.67      1.34 o 
  -6   2   2       36.90       33.63      1.26 o 
  -5   2   2      119.40      118.12      3.49 o 
  -4   2   2       84.91       78.37      1.99 o 
  -3   2   2      128.63      119.99      4.79 o 
  -2   2   2      178.89      147.20      6.59 o 
  -1   2   2     1783.10     1724.45     46.27 o 
   1   2   2      454.51      440.01      5.49 o 
   2   2   2      798.21      813.33     15.14 o 
   3   2   2      501.77      492.55      8.35 o 
   4   2   2       96.62       86.32      3.81 o 
   5   2   2        9.94       11.05      0.56 o 
   6   2   2       43.49       39.24      0.95 o 
   7   2   2        0.94        0.78      1.14 o 
   8   2   2        3.61        2.30      1.07 o 
  -8   3   2        1.41        1.69      0.86 o 
  -7   3   2        5.45        4.99      1.06 o 
  -6   3   2       85.91       79.75      2.90 o 
  -5   3   2       65.56       74.34      1.81 o 
  -4   3   2       27.13       28.94      1.63 o 
  -3   3   2      132.15      135.85      8.89 o 
  -2   3   2       89.55       96.34      2.75 o 
  -1   3   2     1114.56     1102.27     46.82 o 
   0   3   2      554.86      552.76     14.11 o 
   1   3   2      720.32      710.83     13.33 o 
   2   3   2      407.93      387.51     14.03 o 
   3   3   2       36.90       36.18      1.09 o 
   4   3   2       79.86       79.70      2.54 o 
   5   3   2       45.82       47.06      1.52 o 
   6   3   2        9.99        9.05      0.71 o 
   7   3   2        1.13        0.15      0.78 o 
   8   3   2        0.24        0.00      0.99 o 
  -8   4   2        0.19       -0.04      0.90 o 
  -7   4   2       14.71       16.67      1.42 o 
  -6   4   2       85.61       82.74      2.69 o 
  -5   4   2        1.78        0.25      0.44 o 
  -4   4   2       65.60       70.50      2.12 o 
  -3   4   2        2.60        2.08      0.67 o 
  -2   4   2      703.78      702.29      9.62 o 
  -1   4   2      292.56      258.41      5.35 o 
   0   4   2      170.57      166.76      4.26 o 
   1   4   2       92.55       80.28      3.92 o 
   2   4   2     1017.63     1062.85     29.64 o 
   3   4   2       73.90       60.87      2.04 o 
   4   4   2       51.20       47.09      1.26 o 
   5   4   2       30.87       32.99      1.53 o 
   6   4   2       16.76       20.59      0.73 o 
   7   4   2        1.66        1.48      0.91 o 
   8   4   2        0.73        1.13      1.54 o 
  -8   5   2        0.20        2.36      1.06 o 
  -7   5   2        1.48        1.02      0.91 o 
  -6   5   2       20.53       19.53      0.97 o 
  -5   5   2       21.05       22.53      0.75 o 
  -4   5   2       18.83       18.85      0.68 o 
  -3   5   2       47.65       42.18      1.20 o 
  -2   5   2      295.73      315.59     11.56 o 
  -1   5   2      101.32      113.58      3.91 o 
   0   5   2      204.62      200.10      8.22 o 
   1   5   2     1824.45     1841.20     15.63 o 
   2   5   2      369.98      364.99      7.48 o 
   3   5   2       43.78       41.37      3.25 o 
   4   5   2      220.07      221.33      7.92 o 
   5   5   2      201.94      196.41      8.67 o 
   6   5   2        2.50        1.45      0.46 o 
   7   5   2        1.34        0.81      0.86 o 
   8   5   2        0.74        0.69      1.27 o 
  -8   6   2        2.09        1.64      1.10 o 
  -7   6   2        3.17        2.34      0.95 o 
  -6   6   2       15.91       15.81      1.40 o 
  -5   6   2        5.52        7.43      1.08 o 
  -4   6   2       36.80       37.34      1.17 o 
  -3   6   2       96.65       88.74      2.37 o 
  -2   6   2      294.24      308.70      6.86 o 
  -1   6   2       21.01       20.23      0.88 o 
   0   6   2       51.53       47.70      1.38 o 
   1   6   2       99.93       97.75      3.84 o 
   2   6   2      120.93      122.70      2.96 o 
   3   6   2       73.75       79.04      2.20 o 
   4   6   2       53.91       59.42      2.04 o 
   5   6   2       51.61       48.43      1.76 o 
   6   6   2       42.97       43.93      5.56 o 
   7   6   2        0.19        2.86      1.01 o 
   8   6   2        5.22        6.69      1.30 o 
  -7   7   2        1.63        1.40      1.17 o 
  -6   7   2       12.82       11.81      1.22 o 
  -5   7   2        1.20        0.89      0.37 o 
  -4   7   2       60.08       56.78      2.42 o 
  -3   7   2       29.00       29.65      0.85 o 
  -2   7   2      154.31      151.89      4.52 o 
  -1   7   2        9.60        9.79      0.83 o 
   0   7   2       12.39       12.30      0.48 o 
   1   7   2      147.52      171.05      4.87 o 
   2   7   2      139.48      157.52      4.46 o 
   3   7   2       43.43       45.02      1.60 o 
   4   7   2       53.53       50.90      1.21 o 
   5   7   2       79.82       78.01      4.60 o 
   6   7   2        8.17        8.35      1.56 o 
   7   7   2        0.49        1.80      1.18 o 
  -7   8   2        6.03        5.19      1.50 o 
  -6   8   2        6.80        7.23      1.28 o 
  -5   8   2        2.36        1.70      0.38 o 
  -4   8   2       18.72       17.58      0.81 o 
  -3   8   2       82.15       73.87      2.04 o 
  -2   8   2       16.99       14.49      1.77 o 
  -1   8   2       70.73       64.62      1.69 o 
   0   8   2       73.64       75.93      2.60 o 
   1   8   2      127.06      144.68      4.71 o 
   2   8   2       66.47       71.47      1.78 o 
   3   8   2       54.30       48.77      1.19 o 
   4   8   2       18.85       21.94      2.21 o 
   5   8   2       25.05       24.86      0.68 o 
   6   8   2       14.25       14.86      0.98 o 
   7   8   2        0.06       -0.09      0.87 o 
  -7   9   2        1.62       -0.03      1.54 o 
  -6   9   2        4.92        5.36      1.50 o 
  -5   9   2        4.62        4.26      2.50 o 
  -4   9   2        2.30        1.93      0.60 o 
  -3   9   2        5.80        4.08      1.34 o 
  -2   9   2       24.49       25.34      1.15 o 
  -1   9   2       29.95       27.83      0.74 o 
   0   9   2       69.87       65.44      1.59 o 
   1   9   2       35.43       38.57      2.25 o 
   2   9   2      112.47      106.90      7.28 o 
   3   9   2       71.57       71.84      3.34 o 
   4   9   2        3.14        2.38      0.39 o 
   5   9   2       12.15       11.09      0.82 o 
   6   9   2       10.45       11.30      1.11 o 
   7   9   2        0.63        1.28      1.43 o 
  -6  10   2        1.73        1.17      0.99 o 
  -5  10   2       12.21       14.86      1.24 o 
  -4  10   2       23.63       26.42      1.04 o 
  -3  10   2       17.93       15.23      0.61 o 
  -2  10   2       31.25       30.84      0.80 o 
  -1  10   2       24.94       24.09      0.71 o 
   0  10   2        5.57        5.81      0.45 o 
   1  10   2       59.57       57.09      2.44 o 
   2  10   2       40.54       38.93      0.89 o 
   3  10   2       22.59       23.76      1.05 o 
   4  10   2        3.76        4.68      0.64 o 
   5  10   2        3.46        3.50      0.85 o 
   6  10   2       10.14       13.60      1.08 o 
  -6  11   2        1.19        0.86      1.69 o 
  -5  11   2        4.42        3.69      0.83 o 
  -4  11   2        0.27        0.32      0.71 o 
  -3  11   2       17.40       16.88      2.54 o 
  -2  11   2       14.61       14.93      1.13 o 
  -1  11   2        4.29        5.15      0.78 o 
   0  11   2       19.33       20.36      0.69 o 
   1  11   2       38.66       42.20      0.99 o 
   2  11   2        2.04        1.17      0.77 o 
   3  11   2        2.83        1.82      0.63 o 
   4  11   2        0.19        1.20      0.55 o 
   5  11   2        2.35        1.18      0.72 o 
   6  11   2        4.25        4.39      2.49 o 
  -5  12   2        3.06        2.68      0.76 o 
  -4  12   2        8.11        9.27      0.89 o 
  -3  12   2        8.08        8.85      1.05 o 
  -2  12   2       12.06       14.01      0.88 o 
  -1  12   2       19.84       23.11      0.96 o 
   0  12   2        8.73        8.69      0.73 o 
   1  12   2       77.62       81.46      4.17 o 
   2  12   2       20.24       20.97      0.99 o 
   3  12   2       12.69       13.37      0.90 o 
   4  12   2       16.46       19.33      3.42 o 
   5  12   2        0.53        0.30      1.64 o 
  -4  13   2        1.50        1.41      0.82 o 
  -3  13   2        2.13        1.83      0.82 o 
  -2  13   2       11.78       10.09      1.63 o 
  -1  13   2        4.35        3.95      1.18 o 
   0  13   2        8.92        8.08      0.81 o 
   1  13   2       20.45       20.17      1.16 o 
   2  13   2        5.05        3.69      0.70 o 
   3  13   2        2.01        2.56      1.29 o 
   4  13   2        3.51        3.92      1.60 o 
  -3  14   2        5.47        7.39      2.22 o 
  -2  14   2       16.29       19.31      1.09 o 
  -1  14   2        0.23        0.35      1.46 o 
   0  14   2        3.34        3.53      0.79 o 
   1  14   2        5.07        5.48      0.83 o 
   2  14   2        0.31        0.24      1.25 o 
   3  14   2        3.15        1.08      1.07 o 
  -2  15   2        3.62        1.18      0.80 o 
  -1  15   2        1.16        0.35      0.72 o 
   0  15   2        7.27        7.31      0.91 o 
   1  15   2        4.91        4.97      2.60 o 
   2  15   2        2.01        1.08      0.91 o 
  -8   0   3        0.21       -0.86      0.86 o 
  -7   0   3        0.11       -0.57      0.87 o 
  -6   0   3      103.35       97.05      3.29 o 
  -5   0   3        5.93        6.51      0.80 o 
  -4   0   3       30.66       37.39      1.64 o 
  -3   0   3      393.56      393.13     10.02 o 
  -2   0   3       59.40       49.53      1.45 o 
  -1   0   3      587.91      616.87     24.49 o 
   0   0   3      214.93      195.02      4.95 o 
   1   0   3     1430.11     1387.39     40.40 o 
   2   0   3       37.91       35.81      1.25 o 
   3   0   3        0.31       -0.24      0.24 o 
   4   0   3       66.87       69.16      1.85 o 
   5   0   3       15.73       16.89      0.65 o 
   6   0   3        1.41        1.70      0.42 o 
   7   0   3       65.55       68.09      2.19 o 
   8   0   3        1.17        2.12      1.02 o 
  -8   1   3       10.12        9.13      0.88 o 
  -7   1   3       19.91       18.90      1.28 o 
  -6   1   3       51.66       52.16      1.14 o 
  -5   1   3       11.64       10.95      0.53 o 
  -4   1   3       13.78       14.70      0.39 o 
  -3   1   3      136.76      147.89      4.53 o 
  -2   1   3      543.75      549.67      9.16 o 
  -1   1   3     3549.61     3790.05     75.38 o 
   1   1   3     1156.91     1127.16     24.94 o 
   2   1   3      371.43      362.42      4.83 o 
   3   1   3       24.12       24.02      0.44 o 
   4   1   3       77.59       74.58      1.45 o 
   5   1   3        5.85        4.96      0.31 o 
   6   1   3       43.02       43.49      0.85 o 
   7   1   3        7.04        5.81      1.26 o 
   8   1   3        0.08       -0.43      0.71 o 
  -8   2   3        1.60        2.81      0.97 o 
  -7   2   3       22.58       24.33      1.66 o 
  -6   2   3       85.73       92.05      3.30 o 
  -5   2   3      173.82      169.52      5.53 o 
  -4   2   3       50.00       46.96      2.68 o 
  -3   2   3      357.30      310.97      6.88 o 
  -2   2   3      332.07      304.15      5.71 o 
  -1   2   3     3213.77     3256.64    150.90 o 
   0   2   3     2002.62     2133.54     15.93 o 
   1   2   3     1128.00     1099.91     21.11 o 
   2   2   3     1177.32     1194.72     11.64 o 
   3   2   3      436.83      488.07      8.51 o 
   4   2   3       39.70       37.51      1.64 o 
   5   2   3       27.91       28.55      0.77 o 
   6   2   3        4.95        5.33      0.60 o 
   7   2   3       11.99       12.54      1.23 o 
   8   2   3        2.43        2.33      1.02 o 
  -8   3   3        1.16        0.45      0.91 o 
  -7   3   3        5.23        4.24      1.03 o 
  -6   3   3       49.77       47.45      1.46 o 
  -5   3   3       16.42       15.82      0.75 o 
  -4   3   3       56.12       52.91      1.40 o 
  -3   3   3      281.86      279.86      6.75 o 
  -2   3   3       85.26       98.59      2.39 o 
  -1   3   3     3575.09     3730.20     78.23 o 
   0   3   3      856.06      907.44     31.78 o 
   1   3   3      359.54      337.70      6.76 o 
   2   3   3      851.50      862.04     21.46 o 
   3   3   3      117.07      124.55      3.05 o 
   4   3   3       81.39       83.97      3.91 o 
   5   3   3        5.56        6.89      0.50 o 
   6   3   3       79.66       81.09      1.93 o 
   7   3   3        4.06        6.00      1.07 o 
   8   3   3        1.29        2.18      1.02 o 
  -8   4   3        0.25        0.64      0.81 o 
  -7   4   3       11.78       14.82      1.62 o 
  -6   4   3        4.69        3.14      0.73 o 
  -5   4   3      120.93      106.30      3.04 o 
  -4   4   3        4.77        4.41      0.42 o 
  -3   4   3       60.42       66.44      1.83 o 
  -2   4   3     1216.12     1238.92     20.32 o 
  -1   4   3      917.74      920.14     13.09 o 
   0   4   3      592.14      604.85      8.03 o 
   1   4   3       31.69       35.46      1.94 o 
   2   4   3      991.60      972.08     35.69 o 
   3   4   3      182.26      193.09     11.28 o 
   4   4   3      137.91      143.55      8.54 o 
   5   4   3        4.88        3.86      0.47 o 
   6   4   3       13.99       15.16      0.77 o 
   7   4   3        3.78        3.57      0.99 o 
   8   4   3        0.05       -0.73      0.73 o 
  -8   5   3        0.56        0.23      0.91 o 
  -7   5   3        2.95        2.90      0.98 o 
  -6   5   3       21.93       22.68      0.98 o 
  -5   5   3       57.84       60.28      1.34 o 
  -4   5   3       72.46       68.67      1.84 o 
  -3   5   3       21.69       23.34      0.71 o 
  -2   5   3      182.38      192.71     11.93 o 
  -1   5   3      653.35      649.26     12.85 o 
   0   5   3      298.94      271.71     13.74 o 
   1   5   3       82.97       86.78      2.53 o 
   2   5   3       12.47       11.23      0.43 o 
   3   5   3       77.11       75.71      2.04 o 
   4   5   3       40.20       38.55      0.97 o 
   5   5   3        4.16        2.91      0.46 o 
   6   5   3        7.48        6.67      0.50 o 
   7   5   3        1.50        2.98      1.38 o 
   8   5   3        1.46        1.83      1.73 o 
  -8   6   3        1.19        2.12      1.11 o 
  -7   6   3        3.34        3.96      1.03 o 
  -6   6   3        3.78        2.40      0.95 o 
  -5   6   3      109.05      107.13      3.47 o 
  -4   6   3       48.23       47.54      1.13 o 
  -3   6   3       25.05       26.14      0.68 o 
  -2   6   3      257.50      240.24      5.97 o 
  -1   6   3      175.68      181.34     11.66 o 
   0   6   3       57.75       67.72      1.87 o 
   1   6   3      402.20      473.08     26.14 o 
   2   6   3       78.79       85.47      3.35 o 
   3   6   3        8.16        8.29      0.50 o 
   4   6   3      349.63      343.69      8.46 o 
   5   6   3       11.14       10.13      1.54 o 
   6   6   3       47.59       50.04      2.56 o 
   7   6   3        2.58        3.56      1.13 o 
   8   6   3        1.19        0.52      1.07 o 
  -7   7   3        1.62        2.28      1.51 o 
  -6   7   3        1.95        0.70      0.97 o 
  -5   7   3        2.91        2.49      0.50 o 
  -4   7   3       21.07       20.24      0.68 o 
  -3   7   3       68.85       67.54      1.62 o 
  -2   7   3       26.83       26.05      0.75 o 
  -1   7   3      108.04      106.52      4.44 o 
   0   7   3      147.23      147.18      9.98 o 
   1   7   3       54.65       55.29      1.57 o 
   2   7   3       25.02       26.87      1.14 o 
   3   7   3       15.84       14.25      1.61 o 
   4   7   3      100.62      101.26      5.22 o 
   5   7   3        1.52        1.53      0.61 o 
   6   7   3        6.11        4.84      0.85 o 
   7   7   3        1.68        1.05      1.07 o 
  -7   8   3        6.23        8.66      1.43 o 
  -6   8   3        5.02        5.56      1.13 o 
  -5   8   3       13.31       12.05      0.83 o 
  -4   8   3       16.80       16.73      0.67 o 
  -3   8   3       11.11       12.50      1.08 o 
  -2   8   3      165.90      170.99      6.71 o 
  -1   8   3       66.78       72.07      1.86 o 
   0   8   3        9.79        9.74      0.49 o 
   1   8   3      136.99      134.16      4.40 o 
   2   8   3        0.79        1.65      0.35 o 
   3   8   3       16.53       16.30      1.28 o 
   4   8   3       20.46       20.21      1.62 o 
   5   8   3       20.83       20.21      2.05 o 
   6   8   3        6.22        7.29      0.88 o 
   7   8   3        4.83        6.59      1.23 o 
  -7   9   3        0.06        1.43      1.26 o 
  -6   9   3        4.88        5.32      1.13 o 
  -5   9   3       11.21       11.75      1.40 o 
  -4   9   3       49.62       45.38      0.96 o 
  -3   9   3       18.41       16.00      0.76 o 
  -2   9   3        5.57        4.54      0.47 o 
  -1   9   3       13.76       13.16      1.00 o 
   0   9   3       12.57       14.62      1.12 o 
   1   9   3       97.71      104.85      5.84 o 
   2   9   3       21.82       19.84      1.48 o 
   3   9   3       37.67       38.11      1.62 o 
   4   9   3        4.77        2.96      0.40 o 
   5   9   3        3.40        4.68      0.72 o 
   6   9   3        0.96        0.78      0.66 o 
   7   9   3        0.20        0.58      1.13 o 
  -6  10   3        5.23        5.77      1.39 o 
  -5  10   3        0.04       -0.68      0.68 o 
  -4  10   3       31.67       30.13      1.21 o 
  -3  10   3       21.19       20.84      0.66 o 
  -2  10   3       30.45       30.31      0.79 o 
  -1  10   3       52.96       49.27      1.53 o 
   0  10   3       24.58       24.25      0.73 o 
   1  10   3        3.69        3.02      0.45 o 
   2  10   3       16.56       16.47      0.63 o 
   3  10   3        8.51        6.16      0.47 o 
   4  10   3        1.68        3.30      0.62 o 
   5  10   3       10.74       12.67      0.90 o 
   6  10   3        0.07        0.29      0.74 o 
  -6  11   3        1.81        0.33      1.42 o 
  -5  11   3        4.67        6.43      0.87 o 
  -4  11   3       11.50        9.01      0.87 o 
  -3  11   3       12.77       13.35      1.19 o 
  -2  11   3       19.48       20.31      0.68 o 
  -1  11   3       22.33       20.77      3.82 o 
   0  11   3       83.41       83.94      4.05 o 
   1  11   3       21.58       20.92      0.71 o 
   2  11   3        2.74        2.68      0.56 o 
   3  11   3        8.48        9.18      1.54 o 
   4  11   3        3.13        3.11      0.76 o 
   5  11   3        1.03        1.67      0.73 o 
   6  11   3        3.39        2.70      0.87 o 
  -5  12   3        1.18        0.26      0.99 o 
  -4  12   3        1.06        1.20      0.67 o 
  -3  12   3       25.71       23.44      1.10 o 
  -2  12   3        6.14        7.31      0.77 o 
  -1  12   3       30.54       28.61      1.07 o 
   0  12   3       14.68       15.18      1.71 o 
   1  12   3       48.91       51.35      1.34 o 
   2  12   3        8.07        8.18      1.36 o 
   3  12   3       22.04       23.40      1.09 o 
   4  12   3        0.49        1.22      0.63 o 
   5  12   3        2.46        4.67      0.90 o 
  -4  13   3        2.46        1.95      1.63 o 
  -3  13   3        3.46        3.84      1.38 o 
  -2  13   3       20.15       22.80      1.11 o 
  -1  13   3        0.24        0.13      0.58 o 
   0  13   3       15.26       15.41      2.82 o 
   1  13   3        8.95        6.63      0.84 o 
   2  13   3       13.42       15.15      2.36 o 
   3  13   3       11.60       12.46      1.84 o 
   4  13   3        1.50       -0.32      0.72 o 
  -3  14   3        2.68        4.57      0.81 o 
  -2  14   3        3.51        4.09      0.77 o 
  -1  14   3        2.46        2.85      0.69 o 
   0  14   3        1.17        0.61      0.57 o 
   1  14   3        0.97        2.36      0.74 o 
   2  14   3        0.99        1.54      1.71 o 
   3  14   3        4.93        6.73      0.95 o 
  -2  15   3        1.26        1.38      0.75 o 
  -1  15   3        2.04        1.44      0.81 o 
   0  15   3        1.34        1.45      0.72 o 
   1  15   3        0.96        0.03      1.15 o 
   2  15   3        1.57        0.16      0.83 o 
  -8   0   4        6.72        5.19      1.14 o 
  -7   0   4       12.96       11.16      1.18 o 
  -6   0   4       98.85       93.62      3.47 o 
  -5   0   4        0.20        0.93      0.41 o 
  -4   0   4       34.29       37.56      1.05 o 
  -3   0   4       12.48        9.01      0.41 o 
  -2   0   4      358.34      325.84      5.98 o 
  -1   0   4      164.83      163.33      5.69 o 
   0   0   4        0.33        0.94      0.34 o 
   1   0   4     2321.35     2376.99     92.39 o 
   2   0   4      645.18      659.78      8.32 o 
   3   0   4      444.88      534.09      8.89 o 
   4   0   4       44.15       46.55      1.22 o 
   5   0   4       45.53       39.56      0.96 o 
   6   0   4        9.69        9.09      0.92 o 
   7   0   4       11.36       11.22      1.23 o 
   8   0   4        1.28       -0.87      1.17 o 
  -8   1   4        2.89        3.39      2.68 o 
  -7   1   4       16.65       15.65      1.32 o 
  -6   1   4       13.92       12.36      0.62 o 
  -5   1   4       21.04       22.06      0.55 o 
  -4   1   4       73.13       70.98      1.28 o 
  -3   1   4      213.12      200.13      3.96 o 
  -2   1   4      785.87      746.43     11.18 o 
  -1   1   4     1919.00     2003.92     33.88 o 
   1   1   4      378.91      424.77      4.24 o 
   2   1   4      419.15      418.03      5.21 o 
   3   1   4      339.86      364.07      5.23 o 
   4   1   4       20.17       21.41      0.45 o 
   5   1   4       34.21       36.84      0.73 o 
   6   1   4       18.05       16.43      0.55 o 
   7   1   4        4.03        7.24      0.74 o 
   8   1   4        2.38        0.89      0.71 o 
  -8   2   4        2.12        1.99      1.17 o 
  -7   2   4       11.81       11.80      1.20 o 
  -6   2   4       13.25       13.39      0.89 o 
  -5   2   4        9.86       10.57      0.95 o 
  -4   2   4      178.54      169.22      4.86 o 
  -3   2   4      103.86       99.54      2.79 o 
  -2   2   4      152.71      155.88      5.22 o 
  -1   2   4     3628.22     3823.34    193.09 o 
   0   2   4      500.51      510.07      6.49 o 
   1   2   4      896.75      913.27     13.13 o 
   2   2   4      120.86      120.95      4.89 o 
   3   2   4      700.04      726.84     10.48 o 
   4   2   4       54.06       50.93      1.35 o 
   5   2   4       64.03       62.76      1.53 o 
   6   2   4       16.00       14.63      0.75 o 
   7   2   4       13.03       10.33      1.18 o 
   8   2   4        2.84        2.54      0.99 o 
  -8   3   4        4.34        3.60      1.24 o 
  -7   3   4        2.71        1.54      1.05 o 
  -6   3   4        8.39        9.89      0.87 o 
  -5   3   4       80.99       81.41      1.78 o 
  -4   3   4       47.83       52.38      1.52 o 
  -3   3   4      189.18      184.77      5.62 o 
  -2   3   4     1032.87     1013.16     27.40 o 
  -1   3   4      847.99      870.89     30.80 o 
   0   3   4     1053.68     1049.37     20.26 o 
   1   3   4      322.51      307.42      8.06 o 
   2   3   4      116.01      115.78      3.24 o 
   3   3   4       97.07       94.30      2.38 o 
   4   3   4       20.71       19.02      0.63 o 
   5   3   4        7.73        8.68      0.73 o 
   6   3   4       22.58       23.76      1.05 o 
   7   3   4        1.57        2.54      1.13 o 
   8   3   4        1.83        1.75      1.01 o 
  -8   4   4        5.24        3.99      1.28 o 
  -7   4   4        3.05        4.08      1.07 o 
  -6   4   4       71.07       76.98      2.46 o 
  -5   4   4       84.56       84.12      2.45 o 
  -4   4   4       18.23       15.60      0.96 o 
  -3   4   4       57.36       54.38      1.58 o 
  -2   4   4      209.13      212.80      5.85 o 
  -1   4   4     1878.68     2022.18     49.72 o 
   0   4   4      526.52      532.39      7.93 o 
   1   4   4      523.70      494.70     14.95 o 
   2   4   4      224.26      239.27      5.97 o 
   3   4   4      320.03      317.90      6.73 o 
   4   4   4       59.50       54.95      2.68 o 
   5   4   4       39.29       39.46      0.93 o 
   6   4   4       11.55       13.21      0.58 o 
   7   4   4        9.03        8.26      1.17 o 
   8   4   4        6.62        8.90      1.32 o 
  -8   5   4        2.00        1.26      0.99 o 
  -7   5   4        0.35       -0.75      1.24 o 
  -6   5   4       16.24       14.29      1.30 o 
  -5   5   4       66.14       61.35      3.05 o 
  -4   5   4       42.15       38.76      1.89 o 
  -3   5   4       90.76       92.20      2.34 o 
  -2   5   4       27.00       25.40      0.67 o 
  -1   5   4       64.85       64.81      1.68 o 
   0   5   4      829.38      912.15     15.44 o 
   1   5   4      166.99      179.64      5.25 o 
   2   5   4       38.44       45.60      1.38 o 
   3   5   4       75.60       78.14      2.09 o 
   4   5   4       13.41       12.20      1.11 o 
   5   5   4        6.47        7.26      0.94 o 
   6   5   4       41.70       49.68      3.21 o 
   7   5   4        1.21        0.78      1.07 o 
   8   5   4        2.42        1.14      1.18 o 
  -8   6   4        1.00        1.34      0.91 o 
  -7   6   4        0.54        0.11      0.99 o 
  -6   6   4       10.71        8.63      1.19 o 
  -5   6   4        4.95        2.78      0.45 o 
  -4   6   4       16.12       16.16      0.68 o 
  -3   6   4       44.29       47.23      3.59 o 
  -2   6   4        4.36        5.53      0.39 o 
  -1   6   4      195.98      193.65      5.64 o 
   0   6   4       97.95      107.76      3.96 o 
   1   6   4      212.91      234.29      8.92 o 
   2   6   4       26.52       26.50      0.92 o 
   3   6   4       18.33       17.47      1.07 o 
   4   6   4       88.31       83.30      2.08 o 
   5   6   4       39.57       46.83      3.37 o 
   6   6   4       19.73       22.13      1.64 o 
   7   6   4        2.11        3.23      1.38 o 
   8   6   4        3.53        5.27      1.35 o 
  -7   7   4        0.88        0.87      0.91 o 
  -6   7   4        3.56        1.71      1.13 o 
  -5   7   4        7.42        6.32      1.26 o 
  -4   7   4        0.48        0.97      0.77 o 
  -3   7   4       17.05       17.27      1.77 o 
  -2   7   4      131.12      126.11     12.05 o 
  -1   7   4      112.77      109.66      2.74 o 
   0   7   4      354.11      360.88      6.91 o 
   1   7   4        1.60        0.51      0.33 o 
   2   7   4       69.98       72.33      2.15 o 
   3   7   4       92.48       89.87      5.95 o 
   4   7   4       90.71       93.94      5.01 o 
   5   7   4       12.97       10.31      0.83 o 
   6   7   4        2.15        2.61      1.94 o 
   7   7   4        1.70        2.52      1.07 o 
  -7   8   4        3.26        4.94      1.58 o 
  -6   8   4        0.54        2.37      1.36 o 
  -5   8   4       30.91       33.66      1.15 o 
  -4   8   4        2.48        1.73      0.41 o 
  -3   8   4       17.72       17.44      0.63 o 
  -2   8   4       88.38       91.33      2.34 o 
  -1   8   4       22.09       22.11      0.65 o 
   0   8   4      225.87      231.72      6.69 o 
   1   8   4      106.00      103.43      3.26 o 
   2   8   4       95.54       98.31      7.42 o 
   3   8   4        8.62        8.65      0.51 o 
   4   8   4       55.26       54.24      1.71 o 
   5   8   4        5.69        6.52      1.09 o 
   6   8   4        6.08        6.05      0.86 o 
   7   8   4        3.22        5.00      1.40 o 
  -7   9   4        0.23        1.79      1.14 o 
  -6   9   4        1.01        0.04      0.82 o 
  -5   9   4        5.13        4.08      0.83 o 
  -4   9   4       34.62       31.98      0.79 o 
  -3   9   4       34.69       30.68      1.58 o 
  -2   9   4       49.23       47.57      1.14 o 
  -1   9   4       90.07       87.18      2.75 o 
   0   9   4       41.47       42.23      3.97 o 
   1   9   4       90.57       94.51      3.73 o 
   2   9   4       67.74       59.36      1.30 o 
   3   9   4        1.04        0.19      0.49 o 
   4   9   4        3.85        3.05      0.42 o 
   5   9   4        0.87        0.67      0.61 o 
   6   9   4        2.35        1.18      0.74 o 
   7   9   4        1.46        2.03      1.52 o 
  -6  10   4        0.07       -0.29      1.35 o 
  -5  10   4        4.18        5.86      0.88 o 
  -4  10   4        1.05        0.95      0.58 o 
  -3  10   4        1.85        1.79      0.50 o 
  -2  10   4       37.93       36.75      0.84 o 
  -1  10   4      144.53      148.64      3.23 o 
   0  10   4      157.36      146.30      4.13 o 
   1  10   4      116.51      126.83      2.65 o 
   2  10   4        0.96        1.48      0.39 o 
   3  10   4       56.89       51.51      3.40 o 
   4  10   4        9.47        9.41      0.82 o 
   5  10   4        9.37       13.18      1.05 o 
   6  10   4        4.70        4.58      0.92 o 
  -6  11   4        0.76        0.61      1.22 o 
  -5  11   4        6.33        6.71      0.88 o 
  -4  11   4        2.36        2.57      0.70 o 
  -3  11   4        8.24        7.12      0.74 o 
  -2  11   4        8.38        7.02      1.42 o 
  -1  11   4       15.36       14.73      2.09 o 
   0  11   4       28.79       29.97      2.98 o 
   1  11   4       24.42       24.70      0.75 o 
   2  11   4       37.01       35.80      0.79 o 
   3  11   4        9.17        8.03      0.87 o 
   4  11   4        0.01        0.48      0.95 o 
   5  11   4        1.98        1.35      0.93 o 
   6  11   4        0.37        2.23      0.91 o 
  -5  12   4        0.51        0.89      1.06 o 
  -4  12   4        1.34        2.33      0.97 o 
  -3  12   4       10.43        8.88      0.84 o 
  -2  12   4        6.22        5.70      1.11 o 
  -1  12   4       36.36       37.20      1.84 o 
   0  12   4       11.33       12.10      0.86 o 
   1  12   4       14.77       12.84      0.97 o 
   2  12   4        5.79        4.50      0.68 o 
   3  12   4        1.17        1.81      0.67 o 
   4  12   4        1.80        2.87      0.70 o 
   5  12   4        2.20        1.43      0.77 o 
  -4  13   4        2.51        2.49      1.20 o 
  -3  13   4        3.12        3.04      1.04 o 
  -2  13   4        6.49        3.51      1.01 o 
  -1  13   4        0.61        0.72      0.60 o 
   0  13   4        3.46        3.13      0.91 o 
   1  13   4        4.83        2.42      1.28 o 
   2  13   4        9.62       10.68      1.42 o 
   3  13   4        0.43        0.38      1.99 o 
   4  13   4        4.14        3.30      0.98 o 
  -3  14   4        2.54        2.29      0.82 o 
  -2  14   4        0.92        0.90      0.73 o 
  -1  14   4        7.72        7.73      0.90 o 
   0  14   4       10.51       12.20      1.32 o 
   1  14   4        3.77        5.57      0.91 o 
   2  14   4        5.24        6.74      1.46 o 
   3  14   4        8.99        8.81      0.98 o 
  -2  15   4        2.49        1.54      0.79 o 
  -1  15   4        0.03        0.65      0.72 o 
   0  15   4        0.13       -0.96      0.97 o 
   1  15   4        4.89        4.84      1.03 o 
   2  15   4        3.02        2.50      2.01 o 
  -8   0   5        1.16        2.71      1.10 o 
  -7   0   5        6.32        7.69      1.26 o 
  -6   0   5        7.58        6.45      0.78 o 
  -5   0   5       14.77        9.78      0.91 o 
  -4   0   5       76.61       78.61      8.02 o 
  -3   0   5       96.45      103.41      6.30 o 
  -2   0   5     1080.72     1097.12     27.69 o 
  -1   0   5     1184.99     1114.44     25.50 o 
   0   0   5       32.25       35.98      2.54 o 
   1   0   5      335.26      344.93      5.84 o 
   2   0   5      109.76      114.93      3.92 o 
   3   0   5      245.91      287.20     12.45 o 
   4   0   5      284.70      286.93      5.71 o 
   5   0   5       31.99       31.89      0.87 o 
   6   0   5       10.00        8.92      0.55 o 
   7   0   5        5.26        6.10      1.02 o 
   8   0   5        0.00       -0.42      1.14 o 
  -8   1   5        0.11        1.26      0.69 o 
  -7   1   5       14.01       12.44      0.92 o 
  -6   1   5       12.34       13.49      0.64 o 
  -5   1   5       19.27       18.14      0.55 o 
  -4   1   5       43.90       36.12      0.66 o 
  -3   1   5      337.69      373.67      5.46 o 
  -2   1   5        8.65        8.49      0.26 o 
  -1   1   5      160.56      156.95      2.84 o 
   0   1   5      267.21      261.87      3.46 o 
   1   1   5      445.14      441.01      5.99 o 
   2   1   5      420.66      413.47      5.01 o 
   3   1   5      393.07      418.34      5.68 o 
   4   1   5       28.42       30.05      0.60 o 
   5   1   5        2.89        3.05      0.35 o 
   6   1   5       10.38        9.72      0.38 o 
   7   1   5        3.68        3.34      0.73 o 
   8   1   5        1.42        0.95      0.72 o 
  -8   2   5        0.59        0.33      0.99 o 
  -7   2   5       32.54       34.06      1.77 o 
  -6   2   5        2.75        2.83      0.62 o 
  -5   2   5       97.18       89.14      2.24 o 
  -4   2   5        5.33        7.67      0.45 o 
  -3   2   5      702.20      724.39     13.88 o 
  -2   2   5      359.32      370.42      7.08 o 
  -1   2   5     1629.52     1766.75     37.76 o 
   0   2   5        6.20        6.07      0.27 o 
   1   2   5      207.08      210.04      4.83 o 
   2   2   5        5.22        7.16      0.34 o 
   3   2   5      150.64      145.02      4.97 o 
   4   2   5      234.87      245.07      5.29 o 
   5   2   5       15.94       18.82      0.67 o 
   6   2   5       10.58       12.32      0.93 o 
   7   2   5        2.18        4.12      1.07 o 
   8   2   5        0.93        0.87      0.97 o 
  -8   3   5        5.97        6.61      1.20 o 
  -7   3   5        4.69        4.54      0.99 o 
  -6   3   5        9.05        6.30      0.77 o 
  -5   3   5       14.01       16.50      1.85 o 
  -4   3   5       65.68       58.84      1.48 o 
  -3   3   5      214.87      226.48      8.74 o 
  -2   3   5     1227.09     1285.89     14.68 o 
  -1   3   5     1019.07     1101.14     23.75 o 
   0   3   5      814.78      874.67     10.00 o 
   1   3   5      118.06      102.32      3.47 o 
   2   3   5       34.05       38.77      1.50 o 
   3   3   5      196.95      185.83     15.77 o 
   4   3   5       64.10       64.75      1.75 o 
   5   3   5       21.29       21.87      0.69 o 
   6   3   5       19.78       20.10      0.99 o 
   7   3   5        9.27       11.80      1.58 o 
   8   3   5        0.11        0.38      1.23 o 
  -8   4   5        1.77        2.40      1.28 o 
  -7   4   5        7.97        7.85      1.15 o 
  -6   4   5       29.77       30.78      1.14 o 
  -5   4   5       20.70       21.25      0.74 o 
  -4   4   5       38.18       34.32      0.83 o 
  -3   4   5      256.40      241.52      5.84 o 
  -2   4   5      907.79      865.63     20.31 o 
  -1   4   5      523.12      560.65      8.78 o 
   0   4   5      456.23      474.57      7.93 o 
   1   4   5      872.94      958.51     11.47 o 
   2   4   5      547.44      569.29      9.53 o 
   3   4   5      107.13      116.95      2.65 o 
   4   4   5       69.47       66.98      1.73 o 
   5   4   5       17.17       16.60      0.89 o 
   6   4   5       15.13       16.02      0.59 o 
   7   4   5        3.81        4.55      1.20 o 
   8   4   5        0.80        2.48      1.17 o 
  -8   5   5        6.85        6.55      1.26 o 
  -7   5   5        1.26        2.44      1.11 o 
  -6   5   5        0.03        0.32      0.75 o 
  -5   5   5        6.21        4.46      0.87 o 
  -4   5   5        2.13        1.22      0.62 o 
  -3   5   5       56.55       48.24      1.35 o 
  -2   5   5       64.40       68.06      3.37 o 
  -1   5   5        6.21        4.50      0.76 o 
   0   5   5      259.34      301.13      6.82 o 
   1   5   5      276.15      290.92      8.05 o 
   2   5   5      190.15      205.96      5.59 o 
   3   5   5       76.94       76.65      3.52 o 
   4   5   5       45.34       48.57      3.24 o 
   5   5   5       40.74       38.98      0.89 o 
   6   5   5       11.19       12.22      1.79 o 
   7   5   5        2.04        2.66      0.98 o 
   8   5   5        2.32        2.09      1.15 o 
  -7   6   5        0.85        1.22      0.94 o 
  -6   6   5        7.37        6.78      1.07 o 
  -5   6   5       18.15       19.67      0.68 o 
  -4   6   5       38.38       42.07      1.03 o 
  -3   6   5       57.55       55.25      1.31 o 
  -2   6   5      106.05      102.65      2.55 o 
  -1   6   5       69.94       76.66      2.09 o 
   0   6   5      126.98      127.44      3.48 o 
   1   6   5      153.91      177.09      6.88 o 
   2   6   5      165.13      178.64      4.75 o 
   3   6   5       42.79       43.34      1.63 o 
   4   6   5      143.98      151.79      4.02 o 
   5   6   5       35.12       33.50      2.39 o 
   6   6   5        3.12        4.54      0.78 o 
   7   6   5        3.90        3.35      1.02 o 
  -7   7   5        0.89        0.87      0.98 o 
  -6   7   5        3.06        1.05      0.89 o 
  -5   7   5        1.57        1.36      0.38 o 
  -4   7   5       73.32       66.45      1.60 o 
  -3   7   5       59.68       57.21      1.37 o 
  -2   7   5        1.70        2.40      0.75 o 
  -1   7   5      109.30      107.14      2.47 o 
   0   7   5       39.73       37.99      1.34 o 
   1   7   5       53.43       56.69      1.56 o 
   2   7   5        8.72       10.29      0.70 o 
   3   7   5       62.89       66.42      1.66 o 
   4   7   5       70.62       70.75      2.13 o 
   5   7   5      105.21      102.82      5.73 o 
   6   7   5        4.88        3.89      0.76 o 
   7   7   5        0.26        0.11      1.01 o 
  -7   8   5        0.93        0.83      0.98 o 
  -6   8   5        0.08        1.34      0.83 o 
  -5   8   5        2.28        1.40      0.68 o 
  -4   8   5       15.76       14.51      0.59 o 
  -3   8   5        6.03        6.12      0.50 o 
  -2   8   5      156.45      157.51      3.77 o 
  -1   8   5       45.77       45.93      2.38 o 
   0   8   5       84.96       84.92      2.03 o 
   1   8   5       39.76       39.29      1.89 o 
   2   8   5       70.91       65.19      2.20 o 
   3   8   5       49.20       50.14      3.90 o 
   4   8   5       61.15       61.35      5.74 o 
   5   8   5        4.66        5.68      0.82 o 
   6   8   5        7.48        9.97      0.97 o 
   7   8   5        0.33        1.64      1.30 o 
  -7   9   5        0.16        0.08      1.09 o 
  -6   9   5        0.81        0.42      1.03 o 
  -5   9   5        2.60        0.76      1.17 o 
  -4   9   5       37.93       35.48      1.45 o 
  -3   9   5        7.83        5.36      1.26 o 
  -2   9   5       62.60       61.54      1.42 o 
  -1   9   5      157.21      151.89      7.20 o 
   0   9   5      285.08      294.58     14.71 o 
   1   9   5       32.23       31.30      0.84 o 
   2   9   5       32.41       32.52      0.84 o 
   3   9   5       17.06       19.13      0.69 o 
   4   9   5       42.81       47.19      1.93 o 
   5   9   5        5.51        5.79      0.84 o 
   6   9   5        1.25        2.94      0.74 o 
  -6  10   5        1.24        1.10      0.98 o 
  -5  10   5        0.89        1.70      1.00 o 
  -4  10   5        0.52       -0.34      0.79 o 
  -3  10   5       23.62       23.52      0.68 o 
  -2  10   5       49.79       50.12      2.44 o 
  -1  10   5        0.46        0.37      0.48 o 
   0  10   5      223.16      235.60      4.52 o 
   1  10   5       29.12       31.30      0.79 o 
   2  10   5       53.80       49.68      1.05 o 
   3  10   5        5.07        4.21      0.44 o 
   4  10   5        0.58        1.07      0.68 o 
   5  10   5        2.01        3.46      0.96 o 
   6  10   5        0.92        3.44      1.84 o 
  -6  11   5        0.38        3.64      1.22 o 
  -5  11   5        0.81        1.11      0.80 o 
  -4  11   5        1.08        1.95      2.07 o 
  -3  11   5       10.37       11.20      0.89 o 
  -2  11   5       11.56        9.20      0.89 o 
  -1  11   5       34.33       34.66      1.05 o 
   0  11   5       51.58       49.98      1.52 o 
   1  11   5        1.30        1.46      0.37 o 
   2  11   5       28.49       28.10      1.04 o 
   3  11   5        3.99        3.65      0.72 o 
   4  11   5       10.03        9.35      1.26 o 
   5  11   5        2.32        3.30      0.77 o 
  -5  12   5        3.57        5.23      1.02 o 
  -4  12   5        0.75        0.97      1.11 o 
  -3  12   5        2.75        4.37      2.27 o 
  -2  12   5        2.15        2.61      0.62 o 
  -1  12   5        3.38        3.13      0.60 o 
   0  12   5        3.86        4.33      0.60 o 
   1  12   5        7.60        7.21      0.99 o 
   2  12   5        6.18        6.07      0.77 o 
   3  12   5        4.88        5.68      1.43 o 
   4  12   5        3.69        4.24      0.73 o 
   5  12   5        1.37       -0.54      0.83 o 
  -4  13   5        0.16        1.06      0.92 o 
  -3  13   5        0.76        0.64      0.64 o 
  -2  13   5        7.50        7.76      0.85 o 
  -1  13   5        9.86        8.93      0.86 o 
   0  13   5        0.20        0.08      0.79 o 
   1  13   5        3.82        2.29      0.70 o 
   2  13   5        0.70       -0.48      0.87 o 
   3  13   5        5.06        3.22      0.77 o 
   4  13   5        0.32        1.31      0.77 o 
  -3  14   5       12.90       14.64      1.36 o 
  -2  14   5        0.03        0.27      0.66 o 
  -1  14   5        5.40        5.56      0.82 o 
   0  14   5        5.74        5.10      0.80 o 
   1  14   5        1.29        2.42      0.84 o 
   2  14   5        2.91        3.32      0.81 o 
   3  14   5        0.35        0.00      1.42 o 
  -1  15   5        2.06        1.45      1.48 o 
   0  15   5        4.56        3.17      1.72 o 
   1  15   5        6.96        7.90      1.02 o 
  -8   0   6        0.07        0.19      0.87 o 
  -7   0   6        9.54        7.07      1.11 o 
  -6   0   6       24.42       24.53      1.07 o 
  -5   0   6        3.24        2.32      0.43 o 
  -4   0   6        5.07        5.16      1.28 o 
  -3   0   6       30.34       33.90      1.61 o 
  -2   0   6      179.77      193.89      6.01 o 
  -1   0   6     2069.47     2069.30     32.49 o 
   0   0   6       76.71       79.40      4.48 o 
   1   0   6       11.10       10.84      0.34 o 
   2   0   6      908.24      861.95     24.49 o 
   3   0   6      214.97      205.71     11.71 o 
   4   0   6      144.28      135.01      3.90 o 
   5   0   6      110.42      101.27      2.73 o 
   6   0   6       20.44       18.56      0.64 o 
   7   0   6        1.50        2.11      1.27 o 
   8   0   6        2.03        4.91      1.17 o 
  -8   1   6        2.63        1.79      1.17 o 
  -7   1   6       45.59       41.05      1.40 o 
  -6   1   6       80.22       84.22      1.90 o 
  -5   1   6       13.55       12.52      0.43 o 
  -4   1   6       33.78       32.62      0.79 o 
  -3   1   6       77.89       80.82      1.82 o 
  -2   1   6      215.24      208.46      3.86 o 
  -1   1   6      339.12      346.41      5.29 o 
   0   1   6      130.42      145.34      2.88 o 
   1   1   6      528.48      535.15      9.35 o 
   2   1   6       24.91       21.21      0.40 o 
   3   1   6      151.87      156.71      3.42 o 
   4   1   6       19.57       18.90      0.46 o 
   5   1   6        6.39        7.40      0.48 o 
   6   1   6        9.96        9.02      0.37 o 
   7   1   6        8.46       10.33      1.29 o 
   8   1   6        8.40       10.33      1.05 o 
  -8   2   6        0.64        0.12      1.13 o 
  -7   2   6       16.31       15.41      1.44 o 
  -6   2   6       33.60       38.18      1.28 o 
  -5   2   6       14.55       13.81      1.44 o 
  -4   2   6       77.79       72.93      1.97 o 
  -3   2   6      161.59      174.72      5.70 o 
  -2   2   6      134.94      144.58      4.66 o 
  -1   2   6      221.09      231.18      5.49 o 
   0   2   6     1051.98     1142.77     19.82 o 
   1   2   6        5.24        6.58      0.38 o 
   2   2   6     1533.07     1593.25     66.97 o 
   3   2   6       78.23       74.20      3.76 o 
   4   2   6      131.39      123.35      4.33 o 
   5   2   6       82.97       82.68      2.38 o 
   6   2   6        4.35        4.07      0.45 o 
   7   2   6        4.17        6.78      1.17 o 
   8   2   6        3.07        4.40      1.14 o 
  -8   3   6        0.45        1.15      1.07 o 
  -7   3   6       11.83       12.49      1.39 o 
  -6   3   6       24.33       24.99      1.02 o 
  -5   3   6        5.09        3.06      1.10 o 
  -4   3   6       16.71       19.61      0.65 o 
  -3   3   6      155.09      156.45      4.84 o 
  -2   3   6      635.21      639.93     11.15 o 
  -1   3   6      115.07      135.78      4.50 o 
   0   3   6       97.92      100.52      4.06 o 
   1   3   6       86.10       99.91      2.41 o 
   2   3   6      219.60      222.49      8.61 o 
   3   3   6        5.07        5.52      0.40 o 
   4   3   6      153.28      160.57      4.42 o 
   5   3   6        0.97        1.76      0.44 o 
   6   3   6        1.17        0.73      0.37 o 
   7   3   6        2.15        0.89      0.91 o 
   8   3   6        3.27        3.67      1.15 o 
  -8   4   6        1.21        2.56      1.14 o 
  -7   4   6        9.25        9.73      1.56 o 
  -6   4   6       11.56       10.62      1.19 o 
  -5   4   6       25.00       21.62      0.73 o 
  -4   4   6       48.63       50.90      1.32 o 
  -3   4   6      101.80      111.41      4.93 o 
  -2   4   6      611.53      603.82     29.99 o 
  -1   4   6      519.33      557.28      9.19 o 
   0   4   6      392.98      420.04      7.92 o 
   1   4   6      360.62      389.11     10.49 o 
   2   4   6       55.60       48.72      2.48 o 
   3   4   6      302.80      312.11     20.09 o 
   4   4   6       48.51       46.99      1.71 o 
   5   4   6       74.86       76.39      2.38 o 
   6   4   6        7.13        7.68      1.36 o 
   7   4   6        0.48        1.40      0.91 o 
   8   4   6        2.29        0.91      1.02 o 
  -8   5   6        1.94        3.89      0.99 o 
  -7   5   6        3.81        2.91      1.35 o 
  -6   5   6        1.70        1.36      0.85 o 
  -5   5   6        3.23        2.08      0.56 o 
  -4   5   6       54.65       58.41      1.39 o 
  -3   5   6       45.68       46.76      1.12 o 
  -2   5   6      418.14      409.22      7.66 o 
  -1   5   6      387.44      400.29      7.93 o 
   0   5   6      216.09      232.61      6.04 o 
   1   5   6      175.87      168.84      5.25 o 
   2   5   6       96.34      110.20      2.64 o 
   3   5   6       89.37       97.91      5.41 o 
   4   5   6      252.64      236.25      6.95 o 
   5   5   6       33.09       34.95      2.93 o 
   6   5   6        0.87        0.73      0.63 o 
   7   5   6        4.84        4.57      1.18 o 
  -7   6   6        6.64        8.95      1.67 o 
  -6   6   6        2.57        2.25      0.93 o 
  -5   6   6       26.94       22.60      0.71 o 
  -4   6   6       11.31        9.36      0.56 o 
  -3   6   6      116.04      121.58      3.43 o 
  -2   6   6       56.82       54.25      2.45 o 
  -1   6   6       36.18       40.15      1.06 o 
   0   6   6       74.47       82.51      2.33 o 
   1   6   6      252.42      241.42      6.70 o 
   2   6   6      162.77      171.83      7.22 o 
   3   6   6      200.81      206.00      6.82 o 
   4   6   6       11.80        9.72      0.79 o 
   5   6   6       29.18       26.75      0.74 o 
   6   6   6        4.79        5.39      0.70 o 
   7   6   6        3.65        4.57      1.18 o 
  -7   7   6        0.40        1.42      0.98 o 
  -6   7   6        3.75        5.96      1.14 o 
  -5   7   6       10.52       10.90      0.83 o 
  -4   7   6       12.86       11.53      1.60 o 
  -3   7   6       85.63       83.19      2.62 o 
  -2   7   6       15.90       17.55      0.71 o 
  -1   7   6       17.34       15.14      0.59 o 
   0   7   6        4.90        3.29      0.38 o 
   1   7   6       10.02        9.13      0.49 o 
   2   7   6       90.08      101.50      4.86 o 
   3   7   6       39.88       38.88      1.83 o 
   4   7   6      102.04      100.49      3.43 o 
   5   7   6       16.44       16.38      1.17 o 
   6   7   6        3.12        3.30      0.70 o 
   7   7   6        1.13        1.79      1.42 o 
  -7   8   6        0.28        0.24      0.94 o 
  -6   8   6        4.79        3.54      1.10 o 
  -5   8   6        2.89        2.24      0.64 o 
  -4   8   6       22.29       18.61      0.66 o 
  -3   8   6       44.61       44.05      1.42 o 
  -2   8   6        1.30        1.72      0.41 o 
  -1   8   6       95.17       93.07      4.22 o 
   0   8   6      197.28      204.09      7.99 o 
   1   8   6       30.61       33.69      1.01 o 
   2   8   6       17.80       15.02      0.60 o 
   3   8   6      121.59      134.22      5.50 o 
   4   8   6        5.38        5.79      0.45 o 
   5   8   6       25.05       30.69      1.79 o 
   6   8   6        5.85        6.55      1.07 o 
   7   8   6        1.88        0.78      1.28 o 
  -6   9   6        1.66        1.32      1.19 o 
  -5   9   6        3.07        3.33      0.85 o 
  -4   9   6       20.46       18.31      1.32 o 
  -3   9   6       32.77       31.14      1.42 o 
  -2   9   6        5.01        4.73      0.45 o 
  -1   9   6       29.95       29.44      2.13 o 
   0   9   6       84.79       86.26      2.75 o 
   1   9   6       43.23       41.92      0.98 o 
   2   9   6       13.11       10.69      0.56 o 
   3   9   6       56.42       58.34      3.29 o 
   4   9   6       27.80       27.79      1.05 o 
   5   9   6        2.29        1.04      1.13 o 
   6   9   6        0.44       -0.68      0.71 o 
  -6  10   6        1.73        2.79      1.39 o 
  -5  10   6        2.25        2.35      0.68 o 
  -4  10   6        4.39        4.02      0.79 o 
  -3  10   6        2.55        1.27      0.55 o 
  -2  10   6        3.67        3.04      0.41 o 
  -1  10   6       49.30       50.46      1.09 o 
   0  10   6       72.58       74.02      3.96 o 
   1  10   6        0.55        0.36      0.36 o 
   2  10   6       22.07       19.26      0.64 o 
   3  10   6       10.52       12.84      0.98 o 
   4  10   6        5.25        7.33      0.75 o 
   5  10   6        9.38       13.14      1.22 o 
   6  10   6        3.71        4.27      0.99 o 
  -5  11   6        2.32        2.71      0.72 o 
  -4  11   6        3.71        4.62      2.32 o 
  -3  11   6       18.65       19.48      1.50 o 
  -2  11   6        0.96        0.86      0.52 o 
  -1  11   6       20.54       17.57      2.83 o 
   0  11   6       53.72       54.19      5.72 o 
   1  11   6       38.21       37.09      0.78 o 
   2  11   6        3.91        3.55      0.63 o 
   3  11   6        0.13       -0.24      0.74 o 
   4  11   6        2.28        1.56      0.71 o 
   5  11   6        0.67       -0.12      0.71 o 
  -5  12   6        2.79        4.24      0.88 o 
  -4  12   6        0.90        1.31      0.89 o 
  -3  12   6        2.13        2.91      2.21 o 
  -2  12   6        3.22        3.28      0.74 o 
  -1  12   6        0.53        0.23      0.97 o 
   0  12   6        4.98        5.40      0.82 o 
   1  12   6        6.86        7.29      0.86 o 
   2  12   6        2.23        2.55      0.64 o 
   3  12   6       10.30       10.79      0.93 o 
   4  12   6        0.47       -0.21      1.71 o 
   5  12   6        2.11        1.89      0.92 o 
  -4  13   6        4.41        5.88      1.13 o 
  -3  13   6        4.58        5.52      0.83 o 
  -2  13   6        1.62        1.98      0.69 o 
  -1  13   6        0.57        1.86      0.66 o 
   0  13   6        0.81        1.29      0.65 o 
   1  13   6       12.34       12.89      0.94 o 
   2  13   6        0.16        1.37      0.63 o 
   3  13   6        0.72       -0.83      0.83 o 
   4  13   6        0.04       -0.30      0.73 o 
  -3  14   6        0.23        0.29      0.91 o 
  -2  14   6        0.35        0.88      0.74 o 
  -1  14   6        2.14        2.87      0.74 o 
   0  14   6        2.86        3.24      0.72 o 
   1  14   6        1.32        1.99      1.09 o 
   2  14   6        0.89        1.13      0.71 o 
   3  14   6        0.51        0.85      0.82 o 
   0  15   6        1.99        0.97      1.12 o 
  -8   0   7        1.70        2.05      1.30 o 
  -7   0   7        3.18        3.32      1.02 o 
  -6   0   7       66.01       69.69      2.37 o 
  -5   0   7        8.38       10.22      0.58 o 
  -4   0   7        2.20        2.83      0.44 o 
  -3   0   7      287.65      275.91      6.91 o 
  -2   0   7      332.38      353.19      7.39 o 
  -1   0   7      406.12      380.06      7.49 o 
   0   0   7      201.07      199.38      5.08 o 
   1   0   7      568.52      521.37      8.56 o 
   2   0   7       11.08       12.06      0.44 o 
   3   0   7       54.85       51.69      1.55 o 
   4   0   7        2.29        1.95      0.42 o 
   5   0   7        5.64        7.22      0.58 o 
   6   0   7        8.64        8.69      1.34 o 
   7   0   7        0.11        0.56      0.91 o 
   8   0   7        0.02        0.01      1.22 o 
  -8   1   7        7.49        8.69      1.12 o 
  -7   1   7       20.83       19.09      1.08 o 
  -6   1   7        3.52        2.34      0.45 o 
  -5   1   7       11.16        9.39      0.42 o 
  -4   1   7       18.08       16.74      0.44 o 
  -3   1   7       82.12       81.17      1.48 o 
  -2   1   7       45.00       53.58      1.14 o 
  -1   1   7      298.16      284.14      4.43 o 
   0   1   7      236.34      237.99      4.04 o 
   1   1   7      863.19      839.74      7.65 o 
   2   1   7      125.64      127.03      2.34 o 
   3   1   7        8.71        8.45      0.43 o 
   4   1   7       57.18       51.64      1.93 o 
   5   1   7       70.28       61.01      2.00 o 
   6   1   7       26.01       23.82      0.61 o 
   7   1   7        0.95        1.16      0.99 o 
   8   1   7        0.71        0.79      1.06 o 
  -8   2   7        1.00        1.23      1.02 o 
  -7   2   7        3.29        2.00      1.02 o 
  -6   2   7       24.43       28.07      1.05 o 
  -5   2   7       17.42       16.85      1.64 o 
  -4   2   7       34.71       33.85      1.26 o 
  -3   2   7      234.01      245.53      6.30 o 
  -2   2   7      727.99      766.27     13.39 o 
  -1   2   7      436.21      459.79      8.17 o 
   0   2   7      104.70      112.46      2.75 o 
   1   2   7      229.98      242.24      6.06 o 
   2   2   7      428.42      450.38      8.37 o 
   3   2   7      106.94      102.45      2.58 o 
   4   2   7       36.68       35.86      1.18 o 
   5   2   7       16.35       15.62      0.71 o 
   6   2   7       38.59       34.34      1.12 o 
   7   2   7        2.30        1.42      1.05 o 
   8   2   7        0.24       -0.62      0.93 o 
  -8   3   7        1.28        1.88      1.31 o 
  -7   3   7       10.27        7.68      1.24 o 
  -6   3   7        0.51        1.50      0.70 o 
  -5   3   7       31.19       32.12      1.77 o 
  -4   3   7       70.09       81.81      2.28 o 
  -3   3   7       33.27       39.09      0.96 o 
  -2   3   7      156.94      146.22      5.47 o 
  -1   3   7      374.29      366.79     16.76 o 
   0   3   7      366.33      385.92     12.96 o 
   1   3   7      665.55      747.44     17.65 o 
   2   3   7      242.64      264.44     15.31 o 
   3   3   7      121.30      121.44      4.02 o 
   4   3   7       64.01       57.36      3.69 o 
   5   3   7       60.03       63.69      2.02 o 
   6   3   7       14.39       12.90      0.92 o 
   7   3   7        1.54        2.21      1.09 o 
   8   3   7        0.05       -1.02      1.02 o 
  -8   4   7        1.15        1.58      1.14 o 
  -7   4   7        2.83        1.58      1.28 o 
  -6   4   7        5.33        6.81      1.06 o 
  -5   4   7        2.68        1.86      0.57 o 
  -4   4   7       60.73       57.78      1.33 o 
  -3   4   7       15.45       12.52      0.53 o 
  -2   4   7      135.72      133.30      3.63 o 
  -1   4   7      488.44      461.54      8.69 o 
   0   4   7       82.12       80.75      2.40 o 
   1   4   7        5.15        5.12      0.69 o 
   2   4   7        4.15        4.13      0.84 o 
   3   4   7      138.64      141.86      8.65 o 
   4   4   7       54.10       58.28      1.41 o 
   5   4   7       47.37       50.12      3.62 o 
   6   4   7        4.90        3.35      0.68 o 
   7   4   7        5.22        8.37      1.23 o 
   8   4   7        1.14        0.01      1.02 o 
  -7   5   7        4.50        4.81      1.46 o 
  -6   5   7        0.59       -0.61      0.82 o 
  -5   5   7       10.66       10.74      1.79 o 
  -4   5   7        5.62        7.88      1.29 o 
  -3   5   7      103.35      100.68      3.39 o 
  -2   5   7      432.31      434.85     15.84 o 
  -1   5   7      143.43      156.69      7.80 o 
   0   5   7      269.25      278.90     18.02 o 
   1   5   7      581.86      610.07      9.12 o 
   2   5   7      156.30      160.26      4.32 o 
   3   5   7       29.11       29.02      1.34 o 
   4   5   7       64.26       58.06      2.21 o 
   5   5   7       52.61       55.25      1.52 o 
   6   5   7        3.39        3.19      0.74 o 
   7   5   7        0.96       -0.30      1.01 o 
  -7   6   7        0.03       -0.61      0.98 o 
  -6   6   7       22.55       26.30      1.64 o 
  -5   6   7        6.74        7.76      0.52 o 
  -4   6   7       98.86       96.36      4.11 o 
  -3   6   7       26.22       26.38      0.79 o 
  -2   6   7      104.71      109.61      3.75 o 
  -1   6   7       52.56       48.03      4.23 o 
   0   6   7        9.57       10.63      0.48 o 
   1   6   7       68.39       67.95      1.77 o 
   2   6   7      108.28      104.30      2.59 o 
   3   6   7      130.37      130.30      4.73 o 
   4   6   7       71.02       73.20      4.58 o 
   5   6   7        2.40        2.97      0.40 o 
   6   6   7        5.70        6.73      0.80 o 
   7   6   7        1.27        2.33      1.05 o 
  -7   7   7        0.28       -0.98      1.36 o 
  -6   7   7        8.70        9.96      1.42 o 
  -5   7   7       19.92       18.25      1.15 o 
  -4   7   7       12.87       11.16      0.60 o 
  -3   7   7       29.46       29.23      2.02 o 
  -2   7   7       37.40       36.09      0.91 o 
  -1   7   7      100.93       90.61      2.06 o 
   0   7   7       73.56       72.14      1.76 o 
   1   7   7       85.83       93.11      2.49 o 
   2   7   7       11.45       14.09      0.62 o 
   3   7   7       10.88       10.37      1.43 o 
   4   7   7        3.87        3.45      0.42 o 
   5   7   7        5.89        6.36      0.70 o 
   6   7   7        7.04        7.14      0.98 o 
   7   7   7        2.85        0.60      1.15 o 
  -7   8   7        0.18       -0.54      0.97 o 
  -6   8   7        8.65       10.25      1.30 o 
  -5   8   7        5.37        4.25      0.88 o 
  -4   8   7       34.85       34.84      1.45 o 
  -3   8   7       19.34       21.38      0.81 o 
  -2   8   7        1.50        2.08      0.43 o 
  -1   8   7       44.63       44.18      2.49 o 
   0   8   7       20.39       19.75      0.89 o 
   1   8   7       42.73       42.44      1.08 o 
   2   8   7       17.94       18.72      0.64 o 
   3   8   7      207.38      210.29      8.72 o 
   4   8   7       12.15       12.41      1.68 o 
   5   8   7        1.83        1.42      0.71 o 
   6   8   7        0.13        0.04      0.63 o 
  -6   9   7        0.91        0.46      0.91 o 
  -5   9   7        0.64        1.38      0.69 o 
  -4   9   7        0.96        1.12      0.55 o 
  -3   9   7        4.61        2.14      0.76 o 
  -2   9   7       35.54       37.63      0.92 o 
  -1   9   7       13.05       12.26      0.61 o 
   0   9   7       80.50       81.48      2.34 o 
   1   9   7       46.20       47.77      1.10 o 
   2   9   7       18.15       16.99      0.66 o 
   3   9   7       44.51       45.00      3.48 o 
   4   9   7       21.46       20.07      1.02 o 
   5   9   7       13.26       14.56      0.95 o 
   6   9   7        2.65        3.10      0.92 o 
  -6  10   7        0.65        0.05      0.90 o 
  -5  10   7        2.06        1.19      1.23 o 
  -4  10   7        5.70        5.68      0.97 o 
  -3  10   7        0.00        0.84      0.52 o 
  -2  10   7        6.87        7.28      0.47 o 
  -1  10   7      104.72      114.02      3.11 o 
   0  10   7        2.01        1.74      0.39 o 
   1  10   7       28.40       29.12      0.74 o 
   2  10   7       16.17       14.87      0.58 o 
   3  10   7       25.83       29.55      1.21 o 
   4  10   7        0.01        0.81      0.76 o 
   5  10   7        7.62        9.03      0.95 o 
   6  10   7        5.23        8.98      1.06 o 
  -5  11   7        0.98       -0.13      0.90 o 
  -4  11   7        3.01        2.77      2.30 o 
  -3  11   7        0.81       -0.17      0.61 o 
  -2  11   7        1.63        2.48      0.72 o 
  -1  11   7        8.29        7.42      0.81 o 
   0  11   7       12.71       10.92      1.02 o 
   1  11   7       10.42       10.73      0.83 o 
   2  11   7        5.20        6.99      2.50 o 
   3  11   7        8.80        9.92      0.96 o 
   4  11   7        3.53        2.29      0.77 o 
   5  11   7        0.10       -0.40      1.62 o 
  -4  12   7        3.39        2.93      0.75 o 
  -3  12   7        0.68        1.62      1.15 o 
  -2  12   7        4.52        4.83      0.68 o 
  -1  12   7        4.99        7.18      0.92 o 
   0  12   7       21.82       23.67      1.30 o 
   1  12   7        0.59        1.04      0.72 o 
   2  12   7        3.06        3.08      0.77 o 
   3  12   7        0.57        0.90      0.70 o 
   4  12   7        2.94        2.49      1.07 o 
  -4  13   7        0.06        0.02      0.92 o 
  -3  13   7        1.68        1.11      0.83 o 
  -2  13   7        4.56        3.76      0.82 o 
  -1  13   7        1.83        2.25      0.66 o 
   0  13   7        0.26        0.55      0.58 o 
   1  13   7        0.20       -0.11      0.70 o 
   2  13   7        5.60        4.66      0.82 o 
   3  13   7        1.25        0.60      0.76 o 
  -2  14   7        5.36        8.02      1.02 o 
  -1  14   7        0.50        0.72      0.87 o 
   0  14   7        0.76        1.57      0.69 o 
   1  14   7        5.72        5.61      1.51 o 
   2  14   7        0.90        0.32      0.79 o 
  -8   0   8       11.19        9.81      1.39 o 
  -7   0   8        0.25        1.62      1.56 o 
  -6   0   8        0.81        0.89      0.77 o 
  -5   0   8        5.18        5.67      0.47 o 
  -4   0   8        0.23       -0.05      0.38 o 
  -3   0   8        0.03        1.30      0.70 o 
  -2   0   8      417.37      413.98     13.33 o 
  -1   0   8        1.91        2.99      0.29 o 
   0   0   8      166.79      158.11      5.72 o 
   1   0   8        6.62        5.34      0.33 o 
   2   0   8      399.23      357.42     12.57 o 
   3   0   8        5.60        7.95      0.46 o 
   4   0   8        1.33        1.50      0.39 o 
   5   0   8       92.40       92.89      5.49 o 
   6   0   8        0.03        0.38      0.77 o 
   7   0   8        4.71        5.02      1.42 o 
   8   0   8        8.18        6.41      1.30 o 
  -8   1   8        3.33        2.94      0.83 o 
  -7   1   8        9.54       10.74      2.01 o 
  -6   1   8        2.46        2.47      0.65 o 
  -5   1   8        3.07        3.07      0.31 o 
  -4   1   8      284.59      290.77      5.63 o 
  -3   1   8      175.96      187.66      5.84 o 
  -2   1   8      602.85      594.91      6.85 o 
  -1   1   8      144.78      139.56      3.68 o 
   0   1   8       44.11       51.44      1.28 o 
   1   1   8       42.71       39.01      0.90 o 
   2   1   8       38.08       51.01      1.36 o 
   3   1   8      166.03      167.39      3.14 o 
   4   1   8        3.83        2.47      0.27 o 
   5   1   8        1.47        1.21      0.26 o 
   6   1   8        5.11        5.02      0.79 o 
   7   1   8        1.72        3.03      0.81 o 
   8   1   8        2.12        2.47      0.76 o 
  -8   2   8        5.57        5.06      1.20 o 
  -7   2   8        4.33        5.80      1.17 o 
  -6   2   8        2.38        3.46      0.98 o 
  -5   2   8        3.51        3.90      0.45 o 
  -4   2   8        7.55        8.36      1.53 o 
  -3   2   8      134.70      131.90      5.78 o 
  -2   2   8       24.79       26.56      0.71 o 
  -1   2   8       43.76       47.06      1.74 o 
   0   2   8     1036.67     1102.70     13.32 o 
   1   2   8       41.81       59.14      1.78 o 
   2   2   8       48.72       44.79      4.16 o 
   3   2   8       32.47       32.61      2.66 o 
   4   2   8      108.57      106.12      9.97 o 
   5   2   8       11.50        9.86      1.29 o 
   6   2   8        2.27        1.09      0.73 o 
   7   2   8        1.51        1.63      1.01 o 
   8   2   8        4.99        4.93      1.18 o 
  -8   3   8        0.25        1.73      1.20 o 
  -7   3   8        4.63        5.18      1.39 o 
  -6   3   8        4.24        5.26      0.93 o 
  -5   3   8        1.94        1.63      0.46 o 
  -4   3   8        5.51        6.33      0.47 o 
  -3   3   8       54.27       59.35      3.15 o 
  -2   3   8      421.55      457.23     26.23 o 
  -1   3   8       73.64       77.30      2.05 o 
   0   3   8       46.16       53.47      1.69 o 
   1   3   8      382.58      412.30      7.85 o 
   2   3   8      102.30       90.36      2.31 o 
   3   3   8      180.95      182.50      4.32 o 
   4   3   8      127.80      130.73      5.91 o 
   5   3   8       90.10       81.61      1.93 o 
   6   3   8       15.52       14.84      0.93 o 
   7   3   8        3.46        2.53      1.59 o 
  -7   4   8        5.42        5.31      1.06 o 
  -6   4   8        2.25        2.79      0.87 o 
  -5   4   8       14.68       16.32      0.63 o 
  -4   4   8       31.73       35.61      1.63 o 
  -3   4   8       24.08       23.14      0.69 o 
  -2   4   8       47.30       47.31      2.00 o 
  -1   4   8      101.13      108.53      4.28 o 
   0   4   8       47.39       44.24      1.31 o 
   1   4   8      237.76      221.31      5.51 o 
   2   4   8      164.99      184.23      4.70 o 
   3   4   8       28.44       32.06      0.84 o 
   4   4   8      100.23       98.35      3.52 o 
   5   4   8       15.97       16.50      0.64 o 
   6   4   8       22.77       22.58      1.09 o 
   7   4   8        0.03        0.42      0.98 o 
  -7   5   8        8.86        6.79      1.34 o 
  -6   5   8        6.31        5.28      1.13 o 
  -5   5   8        1.89        1.71      0.42 o 
  -4   5   8       31.58       33.05      0.84 o 
  -3   5   8       62.52       56.44      3.76 o 
  -2   5   8      223.75      235.46      5.03 o 
  -1   5   8      245.93      251.29      5.59 o 
   0   5   8       54.76       53.57      1.50 o 
   1   5   8       63.69       71.22      2.51 o 
   2   5   8        9.51        9.86      0.52 o 
   3   5   8       15.03       12.79      0.58 o 
   4   5   8       16.80       14.36      1.42 o 
   5   5   8       41.11       37.88      3.09 o 
   6   5   8        7.83        8.04      1.36 o 
   7   5   8        0.89        1.69      0.95 o 
  -7   6   8        1.72        1.97      1.02 o 
  -6   6   8        0.67       -1.11      1.11 o 
  -5   6   8       53.08       59.10      1.43 o 
  -4   6   8       26.93       26.93      1.32 o 
  -3   6   8      160.25      150.59      4.16 o 
  -2   6   8      243.02      248.16      6.01 o 
  -1   6   8      121.54      120.38      2.88 o 
   0   6   8       69.64       67.23      1.71 o 
   1   6   8       21.63       19.87      0.63 o 
   2   6   8      207.03      188.38      4.12 o 
   3   6   8       51.07       51.65      1.97 o 
   4   6   8       11.80       11.37      0.54 o 
   5   6   8        5.93        4.89      1.69 o 
   6   6   8        8.74        7.77      1.40 o 
   7   6   8        0.40       -0.11      0.90 o 
  -7   7   8        3.36        2.71      1.18 o 
  -6   7   8        7.83        4.21      1.20 o 
  -5   7   8        2.64        2.97      1.60 o 
  -4   7   8       27.15       27.80      0.75 o 
  -3   7   8       14.07       12.94      0.64 o 
  -2   7   8        1.16        1.34      0.39 o 
  -1   7   8      186.89      179.04      3.94 o 
   0   7   8        2.44        2.69      0.41 o 
   1   7   8       55.23       55.52      2.05 o 
   2   7   8       51.75       48.65      1.13 o 
   3   7   8        7.62        7.07      0.52 o 
   4   7   8        7.41        6.51      0.47 o 
   5   7   8       10.03       12.30      0.88 o 
   6   7   8        2.36        3.28      0.73 o 
   7   7   8        1.06        3.11      1.22 o 
  -6   8   8        0.18       -1.11      1.11 o 
  -5   8   8       15.92       14.61      0.99 o 
  -4   8   8        0.39       -0.44      0.80 o 
  -3   8   8       14.80       13.93      0.60 o 
  -2   8   8      119.77      116.75      2.60 o 
  -1   8   8      425.64      442.83      5.23 o 
   0   8   8       62.10       68.31      1.49 o 
   1   8   8       67.98       63.80      1.66 o 
   2   8   8       43.66       42.53      0.98 o 
   3   8   8        5.26        5.69      0.49 o 
   4   8   8       11.68       12.35      0.81 o 
   5   8   8        2.21        1.89      0.69 o 
   6   8   8        2.40        1.86      0.76 o 
  -6   9   8        0.92        0.90      1.15 o 
  -5   9   8        3.06        1.73      0.69 o 
  -4   9   8        1.59        2.05      0.71 o 
  -3   9   8        1.40        1.41      0.64 o 
  -2   9   8       30.97       34.89      1.99 o 
  -1   9   8        0.88       -0.08      0.80 o 
   0   9   8        6.77        6.89      0.52 o 
   1   9   8       10.92       10.81      0.57 o 
   2   9   8      110.14      117.73      2.17 o 
   3   9   8       46.60       50.77      2.30 o 
   4   9   8        6.11        5.87      0.88 o 
   5   9   8        1.12        0.76      0.77 o 
   6   9   8        2.78        3.23      1.24 o 
  -6  10   8        1.41        1.72      1.46 o 
  -5  10   8        0.18        0.51      0.71 o 
  -4  10   8        5.54        6.79      0.78 o 
  -3  10   8        0.31        1.14      0.60 o 
  -2  10   8        4.50        5.98      0.63 o 
  -1  10   8       19.65       19.30      0.64 o 
   0  10   8        8.81        9.84      1.37 o 
   1  10   8       15.21       17.21      0.61 o 
   2  10   8       18.09       16.26      0.89 o 
   3  10   8       55.25       51.31      2.62 o 
   4  10   8        7.36        6.90      0.80 o 
   5  10   8        4.73        4.59      1.17 o 
  -5  11   8        1.83        2.05      0.90 o 
  -4  11   8        1.15       -0.12      0.86 o 
  -3  11   8        2.55        1.92      0.62 o 
  -2  11   8        8.91        9.77      0.95 o 
  -1  11   8        4.25        4.06      0.66 o 
   0  11   8        6.25        3.97      1.82 o 
   1  11   8        1.67        0.75      0.58 o 
   2  11   8        9.75       12.50      0.97 o 
   3  11   8        8.95        6.92      1.50 o 
   4  11   8       11.14       11.85      1.06 o 
   5  11   8        0.02        0.83      0.80 o 
  -4  12   8        0.66        1.35      0.89 o 
  -3  12   8        1.92        1.40      0.95 o 
  -2  12   8        2.23        1.70      0.81 o 
  -1  12   8       13.32       14.76      1.71 o 
   0  12   8        8.11        7.05      1.34 o 
   1  12   8        7.23        7.57      0.77 o 
   2  12   8        4.20        3.13      0.65 o 
   3  12   8        2.13        2.11      0.73 o 
   4  12   8        0.45        1.52      0.73 o 
  -3  13   8        5.80        6.37      1.05 o 
  -2  13   8        1.64        1.59      0.78 o 
  -1  13   8        1.10        0.83      1.13 o 
   0  13   8        0.34        0.01      0.60 o 
   1  13   8        4.14        3.39      0.81 o 
   2  13   8        0.19       -0.22      0.64 o 
   3  13   8        2.13        2.50      0.78 o 
  -2  14   8        0.86        1.23      0.77 o 
  -1  14   8        2.03        2.87      2.20 o 
   0  14   8        3.30        4.98      0.98 o 
   1  14   8        0.81        1.55      0.69 o 
   2  14   8        2.26        3.55      0.84 o 
  -8   0   9       19.89       21.43      1.84 o 
  -7   0   9        0.22       -0.13      0.86 o 
  -6   0   9        1.27        0.90      0.74 o 
  -5   0   9        2.20        1.51      0.58 o 
  -4   0   9       10.07       11.05      0.57 o 
  -3   0   9       30.69       31.76      1.04 o 
  -2   0   9      105.41      120.69      2.83 o 
  -1   0   9      134.89      122.82      6.63 o 
   0   0   9      301.87      312.66     11.27 o 
   1   0   9       83.31       82.23      2.16 o 
   2   0   9       11.43       11.88      0.49 o 
   3   0   9      166.83      178.13      4.52 o 
   4   0   9        9.37        8.66      0.51 o 
   5   0   9        0.00       -0.11      0.48 o 
   6   0   9       22.91       21.68      1.47 o 
   7   0   9        0.32        0.09      0.99 o 
  -8   1   9        1.54        1.66      0.87 o 
  -7   1   9        0.90        1.22      0.74 o 
  -6   1   9        0.06        0.19      0.74 o 
  -5   1   9       16.13       15.69      0.44 o 
  -4   1   9       57.28       65.59      1.69 o 
  -3   1   9       21.84       19.14      0.50 o 
  -2   1   9       60.12       67.57      1.65 o 
  -1   1   9      281.30      285.21      4.70 o 
   0   1   9      271.83      285.55      4.68 o 
   1   1   9      160.18      162.89      3.47 o 
   2   1   9       94.61       97.10      1.67 o 
   3   1   9        0.97        1.83      0.26 o 
   4   1   9       29.57       34.21      0.72 o 
   5   1   9        3.51        2.62      0.29 o 
   6   1   9        0.72        1.71      0.42 o 
   7   1   9        6.92        6.51      0.89 o 
  -8   2   9        3.86        2.42      1.42 o 
  -7   2   9        5.71        7.55      1.30 o 
  -6   2   9        0.05        0.95      0.89 o 
  -5   2   9        2.84        1.76      0.80 o 
  -4   2   9        4.97        3.11      0.69 o 
  -3   2   9      130.70      128.25      3.70 o 
  -2   2   9       92.04       95.93      2.40 o 
  -1   2   9       32.42       31.08      2.19 o 
   0   2   9      140.84      155.11      4.94 o 
   1   2   9      324.05      337.78      6.91 o 
   2   2   9       79.01       75.23      2.01 o 
   3   2   9       12.17       14.00      0.57 o 
   4   2   9      133.62      134.10      7.58 o 
   5   2   9       27.41       23.50      0.71 o 
   6   2   9       10.34       12.21      0.85 o 
   7   2   9        4.86        5.63      1.09 o 
  -7   3   9        6.98        8.06      1.28 o 
  -6   3   9        0.95        0.37      1.10 o 
  -5   3   9        0.16        0.07      0.38 o 
  -4   3   9        3.11        2.70      1.09 o 
  -3   3   9       63.67       64.85      1.83 o 
  -2   3   9        2.66        2.64      0.37 o 
  -1   3   9       37.44       38.41      1.08 o 
   0   3   9       99.65      122.33      3.37 o 
   1   3   9       94.05       98.15      2.41 o 
   2   3   9       81.97       91.96      8.52 o 
   3   3   9       59.25       56.91      1.55 o 
   4   3   9      356.07      333.06      8.33 o 
   5   3   9        1.83        1.98      1.10 o 
   6   3   9        1.36        0.84      0.57 o 
   7   3   9        1.23        3.75      1.18 o 
  -7   4   9        3.47        5.72      1.19 o 
  -6   4   9        2.60        0.86      1.06 o 
  -5   4   9       10.39       11.07      0.80 o 
  -4   4   9       21.58       16.66      1.04 o 
  -3   4   9      411.43      411.45     11.40 o 
  -2   4   9       87.60       88.45      2.20 o 
  -1   4   9       75.57       73.24      1.94 o 
   0   4   9      163.37      179.17      4.79 o 
   1   4   9       20.65       22.41      1.08 o 
   2   4   9       59.96       66.34      1.78 o 
   3   4   9       62.95       68.18      4.70 o 
   4   4   9       87.23       77.48      5.79 o 
   5   4   9       10.38       10.10      0.51 o 
   6   4   9       19.62       18.32      1.73 o 
   7   4   9        2.43        3.51      1.46 o 
  -7   5   9        3.93        2.34      1.26 o 
  -6   5   9        8.79        8.84      1.27 o 
  -5   5   9       21.70       19.92      0.96 o 
  -4   5   9       38.66       39.44      1.82 o 
  -3   5   9       70.06       70.40      1.57 o 
  -2   5   9       65.40       67.60      1.55 o 
  -1   5   9      158.40      160.28      4.19 o 
   0   5   9       43.68       47.23      1.99 o 
   1   5   9      110.55      112.21      3.60 o 
   2   5   9       17.46       17.35      0.83 o 
   3   5   9      158.19      153.04      6.61 o 
   4   5   9        6.14        6.32      0.53 o 
   5   5   9       13.00       13.11      0.94 o 
   6   5   9        7.69        6.63      0.85 o 
   7   5   9        1.46        1.02      1.02 o 
  -7   6   9        2.23        0.64      1.09 o 
  -6   6   9       13.28       16.51      1.54 o 
  -5   6   9       17.42       14.66      0.96 o 
  -4   6   9        1.75        1.19      0.40 o 
  -3   6   9       98.29      100.65      2.68 o 
  -2   6   9      136.60      121.66      3.13 o 
  -1   6   9       27.09       27.75      2.56 o 
   0   6   9       88.88       90.99      2.38 o 
   1   6   9      105.38      108.75      4.98 o 
   2   6   9       18.40       20.30      0.66 o 
   3   6   9       62.03       64.80      2.30 o 
   4   6   9        3.02        2.55      0.38 o 
   5   6   9        1.30        2.07      0.59 o 
   6   6   9        4.79        5.97      0.85 o 
   7   6   9        2.23        4.06      1.17 o 
  -7   7   9        0.14        0.08      1.13 o 
  -6   7   9        0.07        0.97      1.06 o 
  -5   7   9        1.02        1.28      0.62 o 
  -4   7   9        5.68        4.67      0.65 o 
  -3   7   9      162.52      161.87      2.71 o 
  -2   7   9      257.93      265.55      3.93 o 
  -1   7   9      347.23      347.78      4.85 o 
   0   7   9       48.71       54.80      1.98 o 
   1   7   9       40.34       37.80      2.58 o 
   2   7   9       37.54       42.97      1.03 o 
   3   7   9       90.37       87.30     11.23 o 
   4   7   9        4.88        4.48      0.70 o 
   5   7   9        2.84        1.99      1.15 o 
   6   7   9        1.19        0.83      0.98 o 
  -6   8   9        0.86        1.67      1.22 o 
  -5   8   9        1.17        1.28      1.36 o 
  -4   8   9        1.47        1.55      0.53 o 
  -3   8   9        0.58        0.21      0.53 o 
  -2   8   9       39.23       38.95      0.89 o 
  -1   8   9        8.30        7.25      1.44 o 
   0   8   9      103.86       98.51      2.43 o 
   1   8   9       46.32       48.47      2.10 o 
   2   8   9       51.74       49.94      1.07 o 
   3   8   9        9.39        8.97      0.90 o 
   4   8   9        1.65        2.26      0.69 o 
   5   8   9        1.88        1.83      0.76 o 
   6   8   9        4.00        6.62      1.81 o 
  -6   9   9        0.40        1.10      1.10 o 
  -5   9   9        1.85        0.30      0.95 o 
  -4   9   9        0.41        0.42      0.64 o 
  -3   9   9        6.11        3.18      0.74 o 
  -2   9   9       35.79       33.53      0.80 o 
  -1   9   9       14.26       11.45      2.52 o 
   0   9   9       40.67       43.08      1.21 o 
   1   9   9       12.68       12.73      0.60 o 
   2   9   9        5.30        3.85      0.44 o 
   3   9   9        3.71        3.67      1.02 o 
   4   9   9        4.16        3.93      0.77 o 
   5   9   9        0.53        0.61      0.83 o 
   6   9   9        1.81        1.10      0.80 o 
  -5  10   9        0.53        0.61      1.42 o 
  -4  10   9        7.10        7.47      0.89 o 
  -3  10   9        0.45        0.44      0.67 o 
  -2  10   9        3.43        3.38      0.72 o 
  -1  10   9       33.99       34.41      1.60 o 
   0  10   9        2.14        3.76      0.55 o 
   1  10   9       24.74       28.54      1.07 o 
   2  10   9       24.06       26.29      1.06 o 
   3  10   9       17.94       21.34      3.21 o 
   4  10   9        1.59        1.98      0.79 o 
   5  10   9        5.87        6.60      1.05 o 
  -5  11   9        1.31        0.24      0.73 o 
  -4  11   9        0.57        1.13      0.71 o 
  -3  11   9        0.76       -0.37      0.95 o 
  -2  11   9       11.74       11.16      1.59 o 
  -1  11   9        1.70        2.00      0.67 o 
   0  11   9        8.39        6.87      0.76 o 
   1  11   9        6.47        7.40      0.84 o 
   2  11   9       15.82       13.06      1.24 o 
   3  11   9        9.01        9.31      1.55 o 
   4  11   9        0.08       -0.74      0.74 o 
  -4  12   9        4.14        4.07      0.88 o 
  -3  12   9        2.86        3.70      0.79 o 
  -2  12   9        0.76        0.20      0.62 o 
  -1  12   9        5.40        6.08      0.81 o 
   0  12   9        0.32       -0.27      0.61 o 
   1  12   9        0.99        1.06      0.79 o 
   2  12   9        5.79        5.10      0.81 o 
   3  12   9        0.45        0.57      1.21 o 
   4  12   9        1.14        3.31      0.73 o 
  -3  13   9        0.19        0.79      0.91 o 
  -2  13   9        0.10        0.91      1.20 o 
  -1  13   9        1.96        1.19      0.91 o 
   0  13   9        0.14       -0.10      0.94 o 
   1  13   9       10.14        9.34      0.99 o 
   2  13   9        4.21        2.62      0.88 o 
   3  13   9        0.75        0.37      1.30 o 
  -1  14   9        4.16        5.63      0.84 o 
   0  14   9        0.23       -0.07      0.61 o 
   1  14   9        2.88        3.97      0.95 o 
  -7   0  10        0.02        0.37      1.01 o 
  -6   0  10        0.12       -0.90      0.90 o 
  -5   0  10        1.69        1.61      0.52 o 
  -4   0  10       37.94       38.43      1.40 o 
  -3   0  10       51.38       47.81      1.75 o 
  -2   0  10       67.48       79.84      2.54 o 
  -1   0  10        0.47        0.73      0.30 o 
   0   0  10       35.74       35.41      2.56 o 
   1   0  10      109.22      111.34      3.08 o 
   2   0  10        0.31        0.15      0.31 o 
   3   0  10       75.40       76.37      1.90 o 
   4   0  10       74.21       78.44      2.25 o 
   5   0  10        5.61        5.95      0.44 o 
   6   0  10        4.22        4.02      0.84 o 
   7   0  10       12.11       15.43      1.56 o 
  -7   1  10        3.73        4.73      0.89 o 
  -6   1  10        4.89        4.64      0.70 o 
  -5   1  10        5.71        5.55      0.40 o 
  -4   1  10       93.10      100.98      1.87 o 
  -3   1  10       11.93       12.34      0.40 o 
  -2   1  10       62.62       66.51      1.24 o 
  -1   1  10      319.31      326.68      5.92 o 
   0   1  10      177.49      182.90      3.51 o 
   1   1  10        2.13        2.00      0.25 o 
   2   1  10      149.71      154.22      3.29 o 
   3   1  10      142.24      135.35      5.08 o 
   4   1  10       10.62        9.50      0.39 o 
   5   1  10        3.97        4.31      0.29 o 
   6   1  10        2.46        2.07      0.55 o 
   7   1  10       13.10       16.03      1.03 o 
  -7   2  10        2.04        1.89      0.97 o 
  -6   2  10        3.22        3.39      1.36 o 
  -5   2  10        6.06        6.35      0.49 o 
  -4   2  10        1.40        2.05      0.43 o 
  -3   2  10       67.46       70.40      4.21 o 
  -2   2  10      195.10      206.16      4.80 o 
  -1   2  10       58.25       59.21      2.90 o 
   0   2  10      154.66      160.21      4.55 o 
   1   2  10       82.46       80.29      4.11 o 
   2   2  10      116.15      114.51      3.65 o 
   3   2  10       67.00       63.76      1.88 o 
   4   2  10       59.69       56.01      3.46 o 
   5   2  10       37.68       34.27      0.77 o 
   6   2  10        5.52        7.17      0.94 o 
   7   2  10        4.87        6.67      1.24 o 
  -7   3  10        4.90        8.08      1.62 o 
  -6   3  10        6.58        7.81      1.09 o 
  -5   3  10        4.38        4.12      0.43 o 
  -4   3  10        4.29        4.72      0.45 o 
  -3   3  10       25.26       24.55      0.72 o 
  -2   3  10       32.47       27.72      1.47 o 
  -1   3  10       43.54       49.31      2.87 o 
   0   3  10        9.09        7.95      0.45 o 
   1   3  10       28.70       30.65      0.97 o 
   2   3  10       46.49       46.18      1.15 o 
   3   3  10      115.80      118.35      4.71 o 
   4   3  10       45.27       45.97      1.01 o 
   5   3  10       17.61       15.14      1.66 o 
   6   3  10        1.15        0.92      0.91 o 
   7   3  10        0.91        1.51      1.27 o 
  -7   4  10        1.38        3.10      1.27 o 
  -6   4  10        3.54        5.56      1.01 o 
  -5   4  10        5.97        6.36      1.11 o 
  -4   4  10       19.84       22.68      0.71 o 
  -3   4  10      118.60      119.67      4.84 o 
  -2   4  10       84.41       87.27      2.37 o 
  -1   4  10       43.59       44.96      1.28 o 
   0   4  10       73.99       79.28      4.15 o 
   1   4  10       37.37       41.87      1.12 o 
   2   4  10       36.61       34.59      1.07 o 
   3   4  10       64.30       58.69      1.39 o 
   4   4  10       20.07       20.26      0.76 o 
   5   4  10        1.37        1.07      1.24 o 
   6   4  10        2.09        2.67      0.72 o 
   7   4  10        0.11       -0.86      0.86 o 
  -7   5  10        1.29        1.24      1.56 o 
  -6   5  10        3.24        1.11      1.03 o 
  -5   5  10        2.52        4.73      0.92 o 
  -4   5  10       27.55       26.37      0.74 o 
  -3   5  10       31.78       30.71      0.81 o 
  -2   5  10       38.19       43.42      2.49 o 
  -1   5  10       19.63       18.60      1.40 o 
   0   5  10       49.43       50.21      2.22 o 
   1   5  10      144.27      138.79      3.63 o 
   2   5  10       65.84       66.54      1.53 o 
   3   5  10       33.70       30.74      1.41 o 
   4   5  10       13.24       11.74      0.55 o 
   5   5  10       58.28       59.65      3.69 o 
   6   5  10        1.30        2.19      0.66 o 
   7   5  10        0.95        0.46      0.95 o 
  -7   6  10        0.15        2.45      1.10 o 
  -6   6  10        0.07        2.05      1.14 o 
  -5   6  10        1.16       -0.39      1.03 o 
  -4   6  10        7.44        8.33      0.49 o 
  -3   6  10        7.94        8.94      0.55 o 
  -2   6  10       51.04       55.57      1.30 o 
  -1   6  10      147.87      139.62      3.26 o 
   0   6  10       91.27       88.27      2.69 o 
   1   6  10       32.97       45.88      1.82 o 
   2   6  10       57.97       56.68      1.27 o 
   3   6  10       13.84       13.31      0.58 o 
   4   6  10       21.83       25.65      1.00 o 
   5   6  10       14.11       16.73      2.99 o 
   6   6  10        6.39        7.71      0.93 o 
  -6   7  10        1.64        1.42      0.98 o 
  -5   7  10        0.07       -0.35      0.58 o 
  -4   7  10        6.69        6.97      0.82 o 
  -3   7  10       38.32       36.88      1.17 o 
  -2   7  10       53.13       54.36      5.70 o 
  -1   7  10      149.33      150.85      5.99 o 
   0   7  10       70.08       67.19      1.76 o 
   1   7  10       38.03       37.96      0.98 o 
   2   7  10       75.45       74.55      2.02 o 
   3   7  10       22.29       22.92      1.77 o 
   4   7  10        7.57        6.55      0.74 o 
   5   7  10       19.60       21.71      1.11 o 
   6   7  10        1.60        2.06      1.02 o 
  -6   8  10        0.54       -0.26      1.23 o 
  -5   8  10        8.28       10.93      1.00 o 
  -4   8  10        6.06        4.17      0.71 o 
  -3   8  10       38.69       39.25      1.72 o 
  -2   8  10        9.22        9.45      0.52 o 
  -1   8  10       33.81       32.52      0.88 o 
   0   8  10       17.92       14.94      0.61 o 
   1   8  10        3.19        3.68      0.44 o 
   2   8  10       91.21       88.74      1.81 o 
   3   8  10        3.00        3.73      0.73 o 
   4   8  10        0.31        0.72      0.79 o 
   5   8  10        1.63        1.72      0.74 o 
   6   8  10        4.54        3.94      1.10 o 
  -6   9  10        0.24       -1.28      1.28 o 
  -5   9  10        2.53        1.98      1.46 o 
  -4   9  10        1.21        0.83      1.16 o 
  -3   9  10        2.09        0.44      0.69 o 
  -2   9  10       22.58       24.49      2.19 o 
  -1   9  10       31.17       28.77      1.23 o 
   0   9  10        9.50        6.72      0.47 o 
   1   9  10        8.01        8.27      0.50 o 
   2   9  10        2.15        1.65      1.33 o 
   3   9  10        2.97        1.65      0.66 o 
   4   9  10        0.23        0.99      0.91 o 
   5   9  10        3.41        2.92      0.83 o 
  -5  10  10        4.59        5.06      0.87 o 
  -4  10  10        3.28        4.29      0.73 o 
  -3  10  10        4.87        5.05      0.81 o 
  -2  10  10        2.53        2.28      0.59 o 
  -1  10  10        4.02        3.36      0.71 o 
   0  10  10        4.52        4.28      0.61 o 
   1  10  10        3.68        4.88      0.92 o 
   2  10  10       32.22       34.65      2.14 o 
   3  10  10       15.05       15.13      1.00 o 
   4  10  10        4.46        4.12      0.77 o 
   5  10  10        1.08        1.29      0.88 o 
  -4  11  10        0.06        0.14      0.63 o 
  -3  11  10        5.14        4.13      1.95 o 
  -2  11  10        2.37        1.54      1.26 o 
  -1  11  10        0.70        1.25      0.64 o 
   0  11  10       15.34       17.96      3.35 o 
   1  11  10        0.85        0.95      0.64 o 
   2  11  10       39.50       43.49      1.40 o 
   3  11  10       16.97       17.92      1.16 o 
   4  11  10       10.81       11.49      1.89 o 
  -3  12  10        2.13        1.89      0.89 o 
  -2  12  10        1.28        1.26      0.62 o 
  -1  12  10        2.97        4.37      0.86 o 
   0  12  10        9.54       10.70      1.28 o 
   1  12  10        2.09        3.66      1.59 o 
   2  12  10       10.44       10.43      0.92 o 
   3  12  10        7.62        7.31      0.87 o 
  -2  13  10        6.77        6.03      0.87 o 
  -1  13  10        2.00        2.82      0.93 o 
   0  13  10       21.67       24.62      4.41 o 
   1  13  10        0.68        1.16      1.09 o 
   2  13  10        6.66        7.34      2.40 o 
  -7   0  11        0.03        1.84      0.98 o 
  -6   0  11        3.84        4.73      1.07 o 
  -5   0  11       12.06       12.21      0.55 o 
  -4   0  11       63.57       58.04      1.45 o 
  -3   0  11       96.99       89.87      8.04 o 
  -2   0  11        6.72        6.23      0.45 o 
  -1   0  11       16.43       20.21      0.64 o 
   0   0  11        3.07        2.65      0.38 o 
   1   0  11       89.00       81.93      2.04 o 
   2   0  11       49.84       49.43      2.93 o 
   3   0  11        0.01        0.38      0.51 o 
   4   0  11       89.06       85.89      2.04 o 
   5   0  11        3.00        2.10      0.72 o 
   6   0  11        9.32       11.44      0.86 o 
   7   0  11        0.05        0.70      1.06 o 
  -7   1  11        0.04        0.17      0.87 o 
  -6   1  11        1.36        0.66      0.55 o 
  -5   1  11        3.35        3.59      0.46 o 
  -4   1  11       26.62       26.57      0.54 o 
  -3   1  11       64.95       61.67      1.01 o 
  -2   1  11        6.03        5.25      0.31 o 
  -1   1  11      125.73      123.44      2.71 o 
   0   1  11      258.83      256.68      3.86 o 
   1   1  11       19.39       18.15      0.47 o 
   2   1  11       72.38       75.77      1.28 o 
   3   1  11      125.13      122.62      2.10 o 
   4   1  11       20.46       20.70      0.78 o 
   5   1  11        6.95        6.59      0.54 o 
   6   1  11        5.35        5.39      0.89 o 
   7   1  11        0.08       -0.44      0.69 o 
  -7   2  11        0.69        2.00      1.20 o 
  -6   2  11        7.13        8.57      1.13 o 
  -5   2  11       12.76       15.24      0.86 o 
  -4   2  11       12.78       12.50      1.06 o 
  -3   2  11       92.80       88.59      2.72 o 
  -2   2  11       82.22       76.81      2.61 o 
  -1   2  11       31.49       30.10      0.80 o 
   0   2  11       39.82       40.18      1.04 o 
   1   2  11        8.28        8.81      0.49 o 
   2   2  11       37.23       39.75      2.31 o 
   3   2  11       55.37       54.32      1.30 o 
   4   2  11       23.74       26.41      1.09 o 
   5   2  11        7.47        8.48      0.77 o 
   6   2  11        2.48        2.93      0.78 o 
   7   2  11        0.27        0.89      1.47 o 
  -7   3  11        1.06       -0.12      1.17 o 
  -6   3  11       11.70       16.64      1.39 o 
  -5   3  11       11.20       12.40      0.89 o 
  -4   3  11        6.72        9.05      0.99 o 
  -3   3  11        5.30        7.27      0.80 o 
  -2   3  11       48.24       56.38      1.35 o 
  -1   3  11       21.49       21.26      1.14 o 
   0   3  11        6.36        7.45      0.47 o 
   1   3  11       50.12       49.29      3.03 o 
   2   3  11      176.31      179.29      3.79 o 
   3   3  11       14.61       13.30      0.62 o 
   4   3  11        4.93        4.45      0.44 o 
   5   3  11        3.12        3.89      0.95 o 
   6   3  11        2.51        2.01      0.82 o 
   7   3  11        3.87        4.22      1.63 o 
  -7   4  11        2.97        4.78      1.17 o 
  -6   4  11       11.82       16.66      1.43 o 
  -5   4  11        0.52        0.17      0.52 o 
  -4   4  11        0.99        1.53      0.52 o 
  -3   4  11       42.91       43.10      1.82 o 
  -2   4  11       11.29       10.00      0.56 o 
  -1   4  11       55.97       57.64      1.39 o 
   0   4  11       72.17       75.49      1.74 o 
   1   4  11       81.94       78.80      1.88 o 
   2   4  11      183.28      176.21      4.31 o 
   3   4  11       88.04       90.37      4.28 o 
   4   4  11       18.02       21.08      0.65 o 
   5   4  11        3.49        2.28      1.19 o 
   6   4  11        2.31        2.43      0.82 o 
   7   4  11        2.37        3.96      1.50 o 
  -7   5  11        0.51        0.32      1.03 o 
  -6   5  11        0.90        3.36      1.20 o 
  -5   5  11        0.28        0.05      0.74 o 
  -4   5  11        4.65        6.02      0.45 o 
  -3   5  11       55.54       56.72      4.32 o 
  -2   5  11       74.51       67.42      1.44 o 
  -1   5  11      129.84      130.55      7.21 o 
   0   5  11        6.71        5.78      1.07 o 
   1   5  11       58.93       60.54      1.35 o 
   2   5  11       76.96       76.01      2.28 o 
   3   5  11       29.22       28.95      2.44 o 
   4   5  11        6.96        6.80      0.68 o 
   5   5  11       11.92       12.13      2.31 o 
   6   5  11        0.51        0.29      1.26 o 
  -6   6  11        0.76        0.71      1.10 o 
  -5   6  11        0.15        0.25      0.66 o 
  -4   6  11        8.92        7.16      0.90 o 
  -3   6  11       20.39       17.77      0.63 o 
  -2   6  11      126.21      123.68      3.87 o 
  -1   6  11       68.20       72.06      2.19 o 
   0   6  11       66.63       67.93      3.70 o 
   1   6  11        6.22        6.09      0.47 o 
   2   6  11       17.18       20.70      1.40 o 
   3   6  11        1.39        1.70      0.35 o 
   4   6  11        2.14        2.74      0.58 o 
   5   6  11        5.75        8.87      2.08 o 
   6   6  11        0.41        0.05      0.79 o 
  -6   7  11        2.67        1.91      1.14 o 
  -5   7  11        2.93        3.18      1.52 o 
  -4   7  11       14.63       15.96      0.98 o 
  -3   7  11       38.12       40.18      1.36 o 
  -2   7  11       30.26       32.05      1.17 o 
  -1   7  11        7.42        6.86      0.99 o 
   0   7  11       25.34       23.47      0.96 o 
   1   7  11       16.74       13.59      0.58 o 
   2   7  11       17.91       17.99      0.63 o 
   3   7  11        4.43        4.72      0.67 o 
   4   7  11        8.64       11.04      1.71 o 
   5   7  11        2.10        2.01      0.71 o 
   6   7  11        0.46        0.63      0.88 o 
  -6   8  11        1.24        1.13      1.36 o 
  -5   8  11        8.54        6.86      1.74 o 
  -4   8  11        3.60        4.13      0.71 o 
  -3   8  11       19.30       19.24      0.95 o 
  -2   8  11       10.06        9.91      1.26 o 
  -1   8  11       54.49       50.36      1.76 o 
   0   8  11        9.16        7.66      0.49 o 
   1   8  11       20.39       20.16      0.65 o 
   2   8  11        4.50        2.60      0.71 o 
   3   8  11        0.79        1.00      0.69 o 
   4   8  11        7.11        7.54      1.03 o 
   5   8  11        3.95        5.88      0.98 o 
  -5   9  11        1.05        1.40      1.31 o 
  -4   9  11        6.77        4.48      0.79 o 
  -3   9  11        7.87        6.73      0.87 o 
  -2   9  11        0.14        0.93      0.75 o 
  -1   9  11        7.97        5.41      0.69 o 
   0   9  11        7.53        7.87      0.80 o 
   1   9  11       23.70       23.75      1.01 o 
   2   9  11        0.38        1.39      1.88 o 
   3   9  11        8.83        7.31      1.06 o 
   4   9  11        2.18        1.68      0.67 o 
   5   9  11       16.99       21.24      1.58 o 
  -5  10  11        4.23        6.21      0.95 o 
  -4  10  11        2.47        1.47      1.69 o 
  -3  10  11        1.76        1.75      0.62 o 
  -2  10  11        0.51        1.62      0.66 o 
  -1  10  11        6.39        6.97      0.74 o 
   0  10  11       13.29       14.22      1.23 o 
   1  10  11        8.00        8.68      0.85 o 
   2  10  11       11.16       10.92      0.88 o 
   3  10  11        2.00        2.11      0.77 o 
   4  10  11        6.40        7.63      0.95 o 
  -4  11  11        1.53        0.45      1.38 o 
  -3  11  11        1.82        0.67      0.91 o 
  -2  11  11        2.55        2.76      0.72 o 
  -1  11  11        0.80        0.15      0.75 o 
   0  11  11        2.53        1.87      0.79 o 
   1  11  11        3.91        2.85      0.87 o 
   2  11  11        8.58        7.41      0.78 o 
   3  11  11        9.05       11.29      3.39 o 
   4  11  11        5.64        3.86      0.91 o 
  -3  12  11        5.24        7.85      1.07 o 
  -2  12  11        0.32        0.67      0.71 o 
  -1  12  11        4.15        5.43      1.98 o 
   0  12  11        5.43        6.34      1.55 o 
   1  12  11       27.00       31.13      1.31 o 
   2  12  11       22.09       25.12      1.35 o 
   3  12  11        4.89        5.62      0.93 o 
  -1  13  11        0.24        0.47      0.66 o 
   0  13  11        9.43       11.10      1.36 o 
   1  13  11        1.79        2.02      0.93 o 
  -7   0  12        2.85        3.39      1.10 o 
  -6   0  12        0.00        1.24      0.98 o 
  -5   0  12        9.53        8.99      0.80 o 
  -4   0  12        8.40        6.92      0.92 o 
  -3   0  12      105.19       94.44      2.46 o 
  -2   0  12       49.07       50.66      1.55 o 
  -1   0  12      344.51      342.80      7.27 o 
   0   0  12       29.22       26.62      0.80 o 
   1   0  12      264.37      269.01      4.89 o 
   2   0  12        0.73        0.42      0.32 o 
   3   0  12       16.51       17.89      0.68 o 
   4   0  12       12.99       10.98      0.54 o 
   5   0  12        1.83        1.80      0.54 o 
   6   0  12       12.17       12.49      1.16 o 
   7   0  12        5.61        9.22      1.40 o 
  -7   1  12        1.25        1.38      0.88 o 
  -6   1  12        2.80        2.13      0.59 o 
  -5   1  12        3.90        3.50      1.02 o 
  -4   1  12       32.48       33.18      0.61 o 
  -3   1  12        4.15        4.32      0.34 o 
  -2   1  12       36.23       34.75      0.60 o 
  -1   1  12       48.46       54.42      0.97 o 
   0   1  12        7.54        7.03      0.47 o 
   1   1  12       98.00      100.68      1.99 o 
   2   1  12        1.29        0.74      0.25 o 
   3   1  12      232.72      232.26      4.61 o 
   4   1  12       17.26       18.77      0.50 o 
   5   1  12       10.62       10.70      0.58 o 
   6   1  12        3.73        4.93      0.85 o 
   7   1  12        5.42        6.76      2.58 o 
  -7   2  12        2.70        3.54      1.17 o 
  -6   2  12        1.66        0.75      1.32 o 
  -5   2  12        3.41        3.41      0.76 o 
  -4   2  12       15.41       15.13      0.72 o 
  -3   2  12       65.75       68.96      2.77 o 
  -2   2  12       60.26       55.81      1.35 o 
  -1   2  12       75.40       71.97      4.33 o 
   0   2  12       21.59       21.60      0.68 o 
   1   2  12       85.64       90.62      2.86 o 
   2   2  12      121.69      121.89      2.99 o 
   3   2  12      117.48      124.24      4.53 o 
   4   2  12        1.22        0.80      0.35 o 
   5   2  12        0.32       -0.06      1.71 o 
   6   2  12        2.25        1.63      0.76 o 
   7   2  12        3.06        4.41      1.47 o 
  -7   3  12        3.33        4.58      1.18 o 
  -6   3  12        1.30        0.64      1.56 o 
  -5   3  12        7.24        7.63      0.76 o 
  -4   3  12       24.33       24.90      1.28 o 
  -3   3  12       16.40       17.64      0.65 o 
  -2   3  12       72.97       70.15      1.51 o 
  -1   3  12        9.09        8.28      1.52 o 
   0   3  12       66.51       66.19      2.94 o 
   1   3  12      128.91      120.44      3.16 o 
   2   3  12       13.75       11.70      1.10 o 
   3   3  12        5.49        4.13      1.79 o 
   4   3  12       12.07       13.06      0.54 o 
   5   3  12        7.58        8.05      1.04 o 
   6   3  12        0.74        2.24      0.70 o 
  -7   4  12        1.64        3.75      1.28 o 
  -6   4  12        3.06        2.71      1.30 o 
  -5   4  12        1.47        1.14      0.80 o 
  -4   4  12       19.70       20.41      0.93 o 
  -3   4  12       40.11       37.89      0.98 o 
  -2   4  12       98.83      100.12      2.56 o 
  -1   4  12       55.72       54.97      2.60 o 
   0   4  12        0.86        0.88      0.38 o 
   1   4  12       58.00       59.52      1.32 o 
   2   4  12       27.84       29.05      0.76 o 
   3   4  12       10.99        9.18      0.52 o 
   4   4  12       48.12       49.41      3.27 o 
   5   4  12        6.97        8.24      0.90 o 
   6   4  12       14.79       17.49      1.08 o 
  -6   5  12        0.90        0.86      1.24 o 
  -5   5  12        2.55        3.48      1.12 o 
  -4   5  12        1.14        0.72      0.60 o 
  -3   5  12       31.15       34.59      0.80 o 
  -2   5  12      121.20      128.08      3.59 o 
  -1   5  12        6.49        7.52      1.08 o 
   0   5  12       63.27       69.58      1.70 o 
   1   5  12       19.37       17.31      0.64 o 
   2   5  12       49.03       48.39      1.05 o 
   3   5  12        5.13        3.27      0.71 o 
   4   5  12        2.92        3.02      0.89 o 
   5   5  12        1.25        0.54      0.64 o 
   6   5  12        6.68        7.51      0.89 o 
  -6   6  12        1.05        4.00      1.20 o 
  -5   6  12        8.00        8.81      0.90 o 
  -4   6  12        7.67        8.24      1.17 o 
  -3   6  12       15.06       13.72      1.63 o 
  -2   6  12       83.03       79.56      1.87 o 
  -1   6  12        0.25       -0.04      0.55 o 
   0   6  12       41.90       41.73      1.08 o 
   1   6  12        0.55        0.41      0.31 o 
   2   6  12        9.89        9.10      0.49 o 
   3   6  12       10.09        9.74      1.17 o 
   4   6  12       28.24       28.12      1.33 o 
   5   6  12        8.14       10.37      1.03 o 
   6   6  12        1.16        1.10      0.85 o 
  -6   7  12        0.76        2.94      1.19 o 
  -5   7  12        1.47        0.35      0.92 o 
  -4   7  12       38.73       38.21      1.30 o 
  -3   7  12        3.91        2.95      0.69 o 
  -2   7  12        8.41        9.19      0.67 o 
  -1   7  12       21.36       18.36      2.48 o 
   0   7  12        1.47        0.91      0.64 o 
   1   7  12        8.28        6.19      0.49 o 
   2   7  12       16.64       13.43      3.46 o 
   3   7  12        2.04        3.99      0.77 o 
   4   7  12        7.08        8.39      1.21 o 
   5   7  12        2.34        2.28      0.93 o 
  -5   8  12        0.27        0.49      0.73 o 
  -4   8  12        6.45        5.65      0.86 o 
  -3   8  12       12.19       11.73      1.00 o 
  -2   8  12       23.06       21.99      0.99 o 
  -1   8  12       21.12       19.28      0.95 o 
   0   8  12       26.17       25.14      1.48 o 
   1   8  12        0.04        0.17      0.87 o 
   2   8  12       18.26       20.46      0.94 o 
   3   8  12        3.69        5.60      0.74 o 
   4   8  12        0.80        1.07      0.87 o 
   5   8  12       13.32       17.24      2.05 o 
  -5   9  12        0.82        0.12      0.89 o 
  -4   9  12        5.62        5.84      0.89 o 
  -3   9  12        3.49        4.01      0.76 o 
  -2   9  12        2.75        3.38      0.88 o 
  -1   9  12       42.79       43.92      2.50 o 
   0   9  12       13.98       12.35      0.89 o 
   1   9  12        0.31        0.04      0.82 o 
   2   9  12       10.55       10.08      0.88 o 
   3   9  12        0.33       -0.16      0.90 o 
   4   9  12        0.35        1.10      1.00 o 
   5   9  12        1.19        0.91      0.76 o 
  -4  10  12        2.49        2.59      1.03 o 
  -3  10  12        6.27        7.06      0.88 o 
  -2  10  12        2.40        2.94      0.71 o 
  -1  10  12        1.05        1.01      0.68 o 
   0  10  12        2.58        2.68      0.61 o 
   1  10  12        2.86        3.09      0.65 o 
   2  10  12       14.69       14.96      1.01 o 
   3  10  12        0.63       -0.85      0.96 o 
   4  10  12        9.16       11.65      1.86 o 
  -3  11  12        3.82        3.76      0.98 o 
  -2  11  12        2.87        1.95      0.87 o 
  -1  11  12        4.72        4.77      2.01 o 
   0  11  12        5.11        4.80      1.12 o 
   1  11  12        4.25        3.65      0.82 o 
   2  11  12        6.23        6.61      0.89 o 
   3  11  12        1.17        1.38      0.86 o 
  -2  12  12        0.38       -0.63      0.63 o 
  -1  12  12        2.27        2.21      0.72 o 
   0  12  12        0.33        0.35      0.95 o 
   1  12  12        5.35        6.59      0.90 o 
   2  12  12        4.72        4.87      1.24 o 
  -7   0  13        1.86        3.23      1.17 o 
  -6   0  13        0.06        0.53      1.06 o 
  -5   0  13        0.07        0.62      0.70 o 
  -4   0  13       26.57       27.94      1.48 o 
  -3   0  13        0.34        0.15      0.38 o 
  -2   0  13        2.38        2.19      0.52 o 
  -1   0  13      104.26      114.88      3.38 o 
   0   0  13      151.72      146.07      3.34 o 
   1   0  13        9.93        9.97      1.18 o 
   2   0  13        2.10        1.71      0.44 o 
   3   0  13        2.72        1.40      0.48 o 
   4   0  13       26.38       24.96      1.00 o 
   5   0  13        1.42        0.99      0.60 o 
   6   0  13        3.09        3.93      1.36 o 
  -7   1  13        0.30        1.15      0.77 o 
  -6   1  13        0.38       -0.28      0.67 o 
  -5   1  13        0.25        0.74      0.51 o 
  -4   1  13       20.59       19.06      0.44 o 
  -3   1  13       43.52       42.04      0.75 o 
  -2   1  13      113.80      110.46      1.88 o 
  -1   1  13       85.35       85.64      1.83 o 
   0   1  13      129.92      129.48      2.19 o 
   1   1  13       46.46       46.81      1.31 o 
   2   1  13       21.76       22.61      0.49 o 
   3   1  13      252.74      245.46      2.23 o 
   4   1  13        0.92        0.79      0.44 o 
   5   1  13        1.29        2.04      0.52 o 
   6   1  13        4.34        7.36      1.34 o 
  -6   2  13        2.78        3.30      1.13 o 
  -5   2  13       19.05       20.59      1.25 o 
  -4   2  13       25.08       25.66      1.11 o 
  -3   2  13        9.46       11.10      0.55 o 
  -2   2  13       66.32       66.95      1.64 o 
  -1   2  13       77.73       73.02      1.55 o 
   0   2  13       33.48       31.75      1.99 o 
   1   2  13       46.06       46.38      1.17 o 
   2   2  13       52.08       52.42      1.13 o 
   3   2  13       11.18       10.85      1.22 o 
   4   2  13       21.02       20.37      1.31 o 
   5   2  13        2.26        2.34      0.73 o 
   6   2  13        0.26        0.48      1.50 o 
  -6   3  13        0.07        0.86      0.86 o 
  -5   3  13        5.17        6.35      1.28 o 
  -4   3  13        2.74        2.02      0.62 o 
  -3   3  13       41.89       41.97      0.89 o 
  -2   3  13       68.89       72.25      2.13 o 
  -1   3  13       12.03        9.36      0.95 o 
   0   3  13       64.47       65.59      1.70 o 
   1   3  13      113.29      120.74      2.67 o 
   2   3  13        0.08        0.15      0.54 o 
   3   3  13       62.01       62.05      2.37 o 
   4   3  13        2.80        1.51      0.58 o 
   5   3  13        8.83        9.93      0.95 o 
   6   3  13        0.50       -0.07      0.69 o 
  -6   4  13        6.14        7.86      1.42 o 
  -5   4  13        0.35        1.78      0.67 o 
  -4   4  13       12.71       12.45      1.64 o 
  -3   4  13       23.05       26.13      0.73 o 
  -2   4  13       54.12       56.69      1.39 o 
  -1   4  13       53.75       56.27      1.25 o 
   0   4  13        4.33        3.10      0.40 o 
   1   4  13        3.81        3.55      0.42 o 
   2   4  13       22.44       22.68      0.69 o 
   3   4  13        3.08        3.29      0.94 o 
   4   4  13       19.36       16.51      1.46 o 
   5   4  13        3.66        3.40      0.79 o 
   6   4  13        2.51        3.12      0.92 o 
  -6   5  13        5.07        5.02      1.18 o 
  -5   5  13        2.56        2.68      0.87 o 
  -4   5  13        4.42        4.79      1.07 o 
  -3   5  13       32.03       33.71      1.78 o 
  -2   5  13       43.69       43.10      0.91 o 
  -1   5  13        1.61        1.02      0.40 o 
   0   5  13       31.24       28.28      2.22 o 
   1   5  13        8.21        4.81      1.22 o 
   2   5  13       33.95       30.17      1.09 o 
   3   5  13       41.33       41.74      3.44 o 
   4   5  13        4.43        4.16      0.73 o 
   5   5  13       34.00       38.99      2.21 o 
   6   5  13        2.36        3.06      1.05 o 
  -6   6  13        0.16       -1.40      1.51 o 
  -5   6  13        0.15        0.36      1.40 o 
  -4   6  13       23.14       21.99      2.56 o 
  -3   6  13       12.26       13.55      1.51 o 
  -2   6  13       17.05       14.58      0.57 o 
  -1   6  13       10.07       10.04      0.52 o 
   0   6  13       10.96       12.82      0.56 o 
   1   6  13       10.23       10.18      0.51 o 
   2   6  13        8.42        7.40      0.72 o 
   3   6  13        6.87        7.51      0.71 o 
   4   6  13       13.44       13.99      0.97 o 
   5   6  13       10.92       10.08      1.01 o 
  -5   7  13        0.20        0.45      0.79 o 
  -4   7  13        6.98        4.25      0.77 o 
  -3   7  13        2.61        3.04      1.18 o 
  -2   7  13       14.14       14.77      3.71 o 
  -1   7  13       28.13       24.23      3.09 o 
   0   7  13       33.92       32.44      1.92 o 
   1   7  13        1.11        0.99      0.62 o 
   2   7  13       36.21       33.98      1.16 o 
   3   7  13        7.62        8.65      1.72 o 
   4   7  13       11.00       10.35      0.96 o 
   5   7  13        7.71        8.29      1.67 o 
  -5   8  13        1.20        2.03      0.82 o 
  -4   8  13       19.18       17.81      1.97 o 
  -3   8  13        2.04        2.43      0.75 o 
  -2   8  13       33.75       32.37      1.17 o 
  -1   8  13       19.19       18.30      0.96 o 
   0   8  13        8.37        7.53      1.38 o 
   1   8  13        8.75        9.49      0.78 o 
   2   8  13        1.19        1.48      0.62 o 
   3   8  13        1.52        2.25      0.78 o 
   4   8  13        0.98        0.94      0.93 o 
   5   8  13        2.76        4.80      1.05 o 
  -4   9  13        9.19        7.27      0.95 o 
  -3   9  13       14.28       12.73      1.03 o 
  -2   9  13        6.22        4.04      1.17 o 
  -1   9  13        3.31        3.64      1.86 o 
   0   9  13        5.03        3.88      1.82 o 
   1   9  13        7.04        5.82      0.95 o 
   2   9  13        4.00        2.62      0.77 o 
   3   9  13        0.06        1.38      0.77 o 
   4   9  13        5.27        4.29      0.97 o 
  -4  10  13        7.21       11.18      2.74 o 
  -3  10  13       18.48       18.87      1.38 o 
  -2  10  13        3.14        4.12      0.71 o 
  -1  10  13        0.74        0.23      0.79 o 
   0  10  13        1.34        2.43      0.68 o 
   1  10  13       12.50       13.82      0.99 o 
   2  10  13        7.94        8.46      0.92 o 
   3  10  13        6.33        7.76      0.98 o 
  -3  11  13        4.80        4.66      0.94 o 
  -2  11  13        0.46        0.37      0.79 o 
  -1  11  13        1.14        2.35      0.74 o 
   0  11  13        3.78        4.61      1.22 o 
   1  11  13        1.57        1.65      0.80 o 
   2  11  13        0.77        1.77      0.81 o 
  -1  12  13        2.02        3.01      0.91 o 
   0  12  13        1.38        1.06      0.73 o 
   1  12  13       15.62       15.95      1.73 o 
  -6   0  14        0.00        2.40      1.58 o 
  -5   0  14        6.62        8.47      0.91 o 
  -4   0  14        2.05        1.59      0.66 o 
  -3   0  14        0.10       -0.02      0.42 o 
  -2   0  14       31.71       30.40      0.78 o 
  -1   0  14        1.29        1.91      0.38 o 
   0   0  14        0.42        1.17      0.51 o 
   1   0  14        0.00        0.14      0.36 o 
   2   0  14      179.67      181.76      2.77 o 
   3   0  14        0.31        0.98      0.88 o 
   4   0  14       21.14       17.46      0.94 o 
   5   0  14        0.00       -0.55      0.57 o 
   6   0  14        0.93        0.89      1.15 o 
  -6   1  14        1.15        1.79      0.61 o 
  -5   1  14        0.65        0.99      0.49 o 
  -4   1  14        3.00        4.28      0.50 o 
  -3   1  14        8.77       10.12      0.53 o 
  -2   1  14       15.02       14.83      0.43 o 
  -1   1  14       40.09       44.00      0.97 o 
   0   1  14       14.19       17.26      0.82 o 
   1   1  14       10.14        9.84      0.40 o 
   2   1  14       30.44       30.93      0.56 o 
   3   1  14       74.62       73.93      1.11 o 
   4   1  14        3.64        3.71      0.62 o 
   5   1  14        3.07        2.98      0.55 o 
   6   1  14        2.78        3.14      0.68 o 
  -6   2  14        3.11        4.18      1.10 o 
  -5   2  14        0.43        0.91      0.78 o 
  -4   2  14        1.68        0.96      1.00 o 
  -3   2  14       11.78       14.17      0.58 o 
  -2   2  14       36.33       36.05      0.84 o 
  -1   2  14       37.23       35.80      0.91 o 
   0   2  14       33.12       33.08      0.82 o 
   1   2  14       26.73       24.67      0.72 o 
   2   2  14        4.51        4.89      0.44 o 
   3   2  14       17.00       16.48      0.87 o 
   4   2  14        2.69        2.66      0.85 o 
   5   2  14        5.14        6.27      1.62 o 
   6   2  14        7.71        9.83      1.44 o 
  -6   3  14        0.31        0.94      1.17 o 
  -5   3  14        2.99        2.67      0.73 o 
  -4   3  14        4.13        4.37      0.71 o 
  -3   3  14       41.61       46.28      1.24 o 
  -2   3  14       65.38       65.89      1.65 o 
  -1   3  14       14.08       11.54      0.95 o 
   0   3  14       23.79       24.19      1.66 o 
   1   3  14       19.01       19.29      0.66 o 
   2   3  14        9.60        7.94      0.60 o 
   3   3  14        9.48       10.37      0.81 o 
   4   3  14        0.88        1.37      0.62 o 
   5   3  14        2.84        3.62      0.71 o 
   6   3  14        4.36        4.52      0.94 o 
  -6   4  14        2.29        1.60      1.18 o 
  -5   4  14        1.86        2.02      0.82 o 
  -4   4  14        1.62        1.49      0.73 o 
  -3   4  14       21.45       21.85      1.03 o 
  -2   4  14       12.75        9.59      0.52 o 
  -1   4  14       30.48       26.51      0.73 o 
   0   4  14        3.24        3.91      0.40 o 
   1   4  14       40.94       36.65      0.82 o 
   2   4  14       38.44       35.75      0.79 o 
   3   4  14       12.74       13.62      2.22 o 
   4   4  14        1.38        2.56      0.68 o 
   5   4  14        2.16        2.96      0.71 o 
   6   4  14        5.71        5.54      1.34 o 
  -6   5  14        1.07        2.20      1.31 o 
  -5   5  14        2.49        2.40      0.93 o 
  -4   5  14        0.11        0.79      0.65 o 
  -3   5  14       20.07       19.06      1.09 o 
  -2   5  14        5.71        4.93      0.63 o 
  -1   5  14        6.74        5.81      1.13 o 
   0   5  14        2.80        1.82      0.38 o 
   1   5  14       25.70       25.39      0.71 o 
   2   5  14        6.54        6.33      1.85 o 
   3   5  14        3.75        2.08      0.70 o 
   4   5  14        6.15        5.88      0.76 o 
   5   5  14        0.98        2.14      0.77 o 
  -5   6  14        0.21        0.32      0.74 o 
  -4   6  14        1.79        2.11      0.97 o 
  -3   6  14       10.06       12.07      0.85 o 
  -2   6  14        2.69        2.36      0.63 o 
  -1   6  14       19.06       19.20      3.11 o 
   0   6  14       23.26       22.51      1.89 o 
   1   6  14       66.05       67.24      1.50 o 
   2   6  14        0.90        1.20      0.55 o 
   3   6  14        1.80        2.00      0.66 o 
   4   6  14        4.03        5.70      0.85 o 
   5   6  14        2.01        1.62      1.60 o 
  -5   7  14        4.49        4.00      0.88 o 
  -4   7  14        9.83       11.16      0.94 o 
  -3   7  14        0.39       -0.55      1.38 o 
  -2   7  14        2.26        3.18      1.43 o 
  -1   7  14       10.67       10.19      2.98 o 
   0   7  14        5.01        3.71      1.04 o 
   1   7  14        0.24        0.35      0.76 o 
   2   7  14        0.31       -0.31      0.51 o 
   3   7  14        1.87        1.16      1.73 o 
   4   7  14       15.12       15.38      1.08 o 
   5   7  14        1.42        2.42      0.81 o 
  -4   8  14        2.58        5.14      0.91 o 
  -3   8  14        5.42        9.09      2.50 o 
  -2   8  14        4.58        3.38      0.75 o 
  -1   8  14       18.36       17.82      1.00 o 
   0   8  14       12.67       14.02      1.15 o 
   1   8  14       12.37       13.39      1.75 o 
   2   8  14        2.78        1.73      0.89 o 
   3   8  14        2.03        3.10      1.10 o 
   4   8  14        1.64        1.48      1.07 o 
  -4   9  14        5.70        5.01      0.93 o 
  -3   9  14        5.14        3.39      0.76 o 
  -2   9  14        1.12        1.66      0.75 o 
  -1   9  14        3.12        2.57      0.72 o 
   0   9  14        2.71        0.81      1.34 o 
   1   9  14        3.87        3.73      0.81 o 
   2   9  14        6.08        3.76      0.73 o 
   3   9  14        1.60        1.34      1.71 o 
   4   9  14        1.60        1.48      0.71 o 
  -3  10  14        8.99       11.15      1.15 o 
  -2  10  14        2.55        2.67      0.87 o 
  -1  10  14        0.65        0.92      0.70 o 
   0  10  14        5.14        7.44      1.94 o 
   1  10  14        2.07        2.18      1.56 o 
   2  10  14        4.37        4.19      0.79 o 
   3  10  14        1.16        0.43      1.24 o 
  -2  11  14        1.77        1.54      1.05 o 
  -1  11  14        3.93        4.73      1.87 o 
   0  11  14        5.76        3.68      0.77 o 
   1  11  14        2.41        1.91      1.62 o 
   2  11  14        2.67        1.78      0.79 o 
  -6   0  15        0.29        0.03      0.99 o 
  -5   0  15       13.98       19.33      1.12 o 
  -4   0  15       13.86       16.84      0.99 o 
  -3   0  15        7.31        6.75      0.67 o 
  -2   0  15       35.68       39.20      1.73 o 
  -1   0  15        3.77        3.89      0.60 o 
   0   0  15       10.33       10.75      0.81 o 
   1   0  15       37.10       38.79      0.87 o 
   2   0  15      214.69      221.09      2.79 o 
   3   0  15        6.49        5.32      0.77 o 
   4   0  15       18.67       15.37      1.03 o 
   5   0  15        0.00        0.47      0.65 o 
   6   0  15        4.86        4.96      1.16 o 
  -6   1  15        0.23        0.23      0.67 o 
  -5   1  15        1.07        0.34      0.51 o 
  -4   1  15        4.24        6.16      0.79 o 
  -3   1  15       10.49       12.29      0.82 o 
  -2   1  15        1.01        1.07      0.26 o 
  -1   1  15       20.78       22.40      0.81 o 
   0   1  15       13.49       12.14      0.40 o 
   1   1  15        0.33        0.40      0.23 o 
   2   1  15       34.60       32.41      0.81 o 
   3   1  15       45.90       45.52      0.94 o 
   4   1  15        5.82        7.28      0.67 o 
   5   1  15        4.63        4.44      0.60 o 
   6   1  15        4.58        6.39      0.72 o 
  -6   2  15        5.52        4.59      1.35 o 
  -5   2  15        3.73        2.97      1.03 o 
  -4   2  15        1.76        2.04      0.75 o 
  -3   2  15       28.34       29.48      1.41 o 
  -2   2  15        9.34        8.95      0.49 o 
  -1   2  15       10.30       10.23      0.72 o 
   0   2  15       39.73       35.66      1.70 o 
   1   2  15       27.17       28.00      1.40 o 
   2   2  15      129.30      134.54      2.00 o 
   3   2  15        5.18        6.21      1.53 o 
   4   2  15        2.03        2.18      0.61 o 
   5   2  15        5.27        6.53      1.32 o 
  -6   3  15        1.25       -0.25      1.19 o 
  -5   3  15        0.51        1.15      2.27 o 
  -4   3  15        7.23        9.32      0.82 o 
  -3   3  15       19.31       16.77      1.31 o 
  -2   3  15       13.85       12.13      0.78 o 
  -1   3  15       28.57       25.26      1.43 o 
   0   3  15       10.60        9.99      1.15 o 
   1   3  15       47.99       52.14      1.37 o 
   2   3  15       46.20       44.78      1.91 o 
   3   3  15        9.53        8.99      0.79 o 
   4   3  15        0.03       -0.51      0.63 o 
   5   3  15       15.58       17.67      1.24 o 
  -5   4  15        1.58        1.32      0.73 o 
  -4   4  15        3.73        4.34      1.26 o 
  -3   4  15       18.85       20.20      1.00 o 
  -2   4  15        3.01        2.68      0.60 o 
  -1   4  15        0.81        0.05      0.44 o 
   0   4  15       55.31       55.00      3.61 o 
   1   4  15        3.58        4.39      0.61 o 
   2   4  15       33.90       36.46      1.34 o 
   3   4  15        1.65        2.27      0.61 o 
   4   4  15        1.60        3.23      1.49 o 
   5   4  15        0.86        1.53      1.67 o 
  -5   5  15        0.11       -0.19      0.75 o 
  -4   5  15        1.57        1.19      0.75 o 
  -3   5  15        6.77        5.54      0.89 o 
  -2   5  15        1.88        2.27      0.60 o 
  -1   5  15        2.30        1.93      0.56 o 
   0   5  15        8.31        7.80      0.95 o 
   1   5  15       11.18        8.52      1.20 o 
   2   5  15        8.85        7.49      0.79 o 
   3   5  15        1.14        2.14      0.80 o 
   4   5  15        6.03        5.20      0.77 o 
   5   5  15        7.72        7.77      1.07 o 
  -5   6  15        0.94        1.05      1.04 o 
  -4   6  15        3.62        2.87      0.74 o 
  -3   6  15        4.13        3.39      0.67 o 
  -2   6  15       13.76       15.22      1.03 o 
  -1   6  15        2.99        3.09      0.64 o 
   0   6  15        6.78        6.46      1.03 o 
   1   6  15        4.52        3.86      0.68 o 
   2   6  15       14.71       15.46      0.90 o 
   3   6  15        3.12        4.32      0.68 o 
   4   6  15        0.06       -0.02      0.78 o 
   5   6  15        1.01        0.64      0.84 o 
  -4   7  15        3.05        5.39      1.23 o 
  -3   7  15        2.93        1.77      1.00 o 
  -2   7  15        6.20        7.07      1.70 o 
  -1   7  15       13.64       12.40      2.37 o 
   0   7  15       13.33       12.42      2.09 o 
   1   7  15        0.68        1.20      0.72 o 
   2   7  15        2.14        1.73      0.60 o 
   3   7  15        0.65        0.61      0.83 o 
   4   7  15        2.93        2.23      0.82 o 
  -4   8  15        2.92        2.05      1.09 o 
  -3   8  15        0.95        3.64      0.79 o 
  -2   8  15        0.83        1.92      0.94 o 
  -1   8  15        1.71        2.31      0.70 o 
   0   8  15        6.06        7.48      0.88 o 
   1   8  15        6.69        6.52      0.77 o 
   2   8  15        0.61        1.44      0.63 o 
   3   8  15        1.56        0.76      0.72 o 
   4   8  15        1.54        0.97      0.73 o 
  -3   9  15        0.05       -0.31      0.93 o 
  -2   9  15        1.21        0.84      0.67 o 
  -1   9  15       12.22       11.06      1.99 o 
   0   9  15        6.59        5.84      0.77 o 
   1   9  15       11.42       13.90      2.35 o 
   2   9  15        1.42        2.25      0.70 o 
   3   9  15        1.41        0.56      0.78 o 
  -2  10  15        1.31        3.60      1.56 o 
  -1  10  15        2.54        2.69      0.78 o 
   0  10  15        0.97        0.94      0.83 o 
   1  10  15        1.02        0.49      0.80 o 
   2  10  15        0.96        0.00      1.52 o 
  -5   0  16        1.33        2.92      0.82 o 
  -4   0  16        5.32        4.24      0.80 o 
  -3   0  16        0.01        0.34      0.61 o 
  -2   0  16        1.43        0.18      0.55 o 
  -1   0  16        1.83        2.20      0.66 o 
   0   0  16        7.36        7.22      0.70 o 
   1   0  16        9.00        6.09      2.62 o 
   2   0  16        2.09        2.42      0.88 o 
   3   0  16       20.13       20.19      1.85 o 
   4   0  16        2.46        1.02      0.72 o 
   5   0  16       24.84       25.89      1.37 o 
  -5   1  16        4.53        6.98      1.06 o 
  -4   1  16        2.57        2.72      0.55 o 
  -3   1  16        2.40        2.67      0.55 o 
  -2   1  16        7.69        7.70      0.51 o 
  -1   1  16        4.26        4.29      0.62 o 
   0   1  16       57.99       61.69      1.83 o 
   1   1  16       13.53       12.09      0.57 o 
   2   1  16       19.32       17.90      0.68 o 
   3   1  16        8.10        7.83      1.27 o 
   4   1  16        0.58        0.68      0.54 o 
   5   1  16        3.16        3.29      0.66 o 
  -5   2  16        2.58        4.31      0.81 o 
  -4   2  16        5.65        7.21      0.86 o 
  -3   2  16        9.33       10.95      0.87 o 
  -2   2  16        2.11        2.16      0.61 o 
  -1   2  16        5.43        6.22      0.93 o 
   0   2  16       11.02       10.73      0.79 o 
   1   2  16       39.29       41.19      1.24 o 
   2   2  16       69.27       66.93      1.61 o 
   3   2  16       13.00       11.84      2.00 o 
   4   2  16        6.18        6.42      0.78 o 
   5   2  16        1.19       -0.28      1.20 o 
  -5   3  16        2.47        1.80      1.55 o 
  -4   3  16        9.79        9.01      0.90 o 
  -3   3  16       17.86       18.44      1.04 o 
  -2   3  16       48.90       51.88      1.38 o 
  -1   3  16        2.62        2.09      0.60 o 
   0   3  16       12.82       10.87      0.99 o 
   1   3  16       29.99       32.26      1.80 o 
   2   3  16       16.20       14.08      0.88 o 
   3   3  16        8.02        7.33      1.44 o 
   4   3  16        0.64        0.41      1.02 o 
   5   3  16        6.26        8.76      1.89 o 
  -5   4  16        2.72        5.40      1.44 o 
  -4   4  16        0.51        1.62      0.73 o 
  -3   4  16        5.81        5.69      0.99 o 
  -2   4  16       22.78       21.57      1.85 o 
  -1   4  16        0.43        0.31      0.50 o 
   0   4  16       43.52       47.09      3.42 o 
   1   4  16       30.56       28.45      1.40 o 
   2   4  16        1.43        1.93      0.61 o 
   3   4  16        6.16        5.94      0.97 o 
   4   4  16        0.87        1.69      0.66 o 
   5   4  16        0.52        0.81      0.87 o 
  -5   5  16        2.10        1.25      1.95 o 
  -4   5  16        1.01        1.07      0.65 o 
  -3   5  16       18.90       21.03      1.61 o 
  -2   5  16        0.62        0.89      0.90 o 
  -1   5  16       16.83       15.95      2.49 o 
   0   5  16        0.03       -0.06      0.55 o 
   1   5  16        7.32        7.83      0.88 o 
   2   5  16        1.63        2.50      1.10 o 
   3   5  16        2.20        2.62      0.72 o 
   4   5  16        0.85        0.93      0.66 o 
  -4   6  16        3.19        4.10      1.04 o 
  -3   6  16        0.89        1.01      0.81 o 
  -2   6  16        3.13        3.16      0.72 o 
  -1   6  16        0.63        1.38      0.61 o 
   0   6  16        0.35        0.11      0.60 o 
   1   6  16        4.45        3.64      0.75 o 
   2   6  16        0.29        0.05      0.72 o 
   3   6  16       12.81       14.93      1.76 o 
   4   6  16        0.07       -0.19      0.68 o 
  -4   7  16        2.29        2.26      0.86 o 
  -3   7  16        3.12        2.78      0.83 o 
  -2   7  16        1.28        0.34      0.76 o 
  -1   7  16        4.98        5.33      1.64 o 
   0   7  16        4.82        4.92      0.72 o 
   1   7  16        2.91        1.67      0.71 o 
   2   7  16        3.61        3.09      1.08 o 
   3   7  16        2.49        1.58      0.89 o 
  -3   8  16        0.28        0.30      1.04 o 
  -2   8  16        1.20        0.05      1.31 o 
  -1   8  16        5.95        4.99      0.78 o 
   0   8  16        0.44        1.06      0.93 o 
   1   8  16        2.59        3.58      0.76 o 
   2   8  16        1.33        1.41      0.73 o 
   3   8  16       11.99       15.52      1.24 o 
  -2   9  16        0.07       -0.76      0.99 o 
  -1   9  16        3.96        2.52      1.47 o 
   0   9  16        1.23        0.22      0.74 o 
   1   9  16        2.06        3.23      0.85 o 
   2   9  16        0.48        0.52      0.70 o 
   0  10  16        7.19        7.63      1.58 o 
  -5   0  17        1.05        0.91      1.68 o 
  -4   0  17        1.49        2.71      0.81 o 
  -3   0  17        4.53        4.06      0.77 o 
  -2   0  17        2.26        3.62      1.34 o 
  -1   0  17       16.44       17.82      1.11 o 
   0   0  17        1.52        0.53      0.57 o 
   1   0  17        2.12        1.36      1.40 o 
   2   0  17       68.74       63.57      4.09 o 
   3   0  17        1.08        0.57      0.72 o 
   4   0  17        0.12        0.30      0.82 o 
  -5   1  17        0.70        0.08      0.63 o 
  -4   1  17       19.87       21.02      0.85 o 
  -3   1  17       18.86       19.89      0.74 o 
  -2   1  17        6.09        6.01      0.56 o 
  -1   1  17        2.93        2.66      0.45 o 
   0   1  17       10.30       10.09      0.77 o 
   1   1  17        6.47        7.33      0.58 o 
   2   1  17        8.83        8.04      0.74 o 
   3   1  17        0.70        0.71      0.44 o 
   4   1  17       13.72       13.83      0.74 o 
  -5   2  17        4.40        4.08      1.29 o 
  -4   2  17       19.75       18.58      1.46 o 
  -3   2  17        2.17        1.91      0.68 o 
  -2   2  17        0.78        1.61      0.58 o 
  -1   2  17        1.82        2.15      0.74 o 
   0   2  17       11.74       11.58      0.87 o 
   1   2  17       44.89       42.56      1.35 o 
   2   2  17        7.89        8.56      0.81 o 
   3   2  17        1.96        2.37      0.68 o 
   4   2  17        2.79        3.91      1.00 o 
  -4   3  17        7.05        8.61      0.95 o 
  -3   3  17        9.51        9.54      1.36 o 
  -2   3  17        6.59        5.94      0.75 o 
  -1   3  17       11.85       16.90      1.60 o 
   0   3  17        7.27        5.28      0.75 o 
   1   3  17       23.91       23.32      1.13 o 
   2   3  17       18.34       14.79      1.00 o 
   3   3  17        1.28        1.66      0.66 o 
   4   3  17        2.31        1.43      0.78 o 
  -4   4  17        1.72        1.32      1.03 o 
  -3   4  17        0.52        0.76      0.87 o 
  -2   4  17        4.03        4.77      0.87 o 
  -1   4  17        0.45        0.59      0.64 o 
   0   4  17        2.51        2.55      0.65 o 
   1   4  17        6.13        5.35      1.02 o 
   2   4  17        6.13        5.90      0.82 o 
   3   4  17        0.67        0.48      0.80 o 
   4   4  17        8.86        9.79      2.38 o 
  -4   5  17        3.12        3.82      1.09 o 
  -3   5  17        6.75        6.25      0.89 o 
  -2   5  17        0.55       -0.22      0.60 o 
  -1   5  17        6.66        5.98      0.78 o 
   0   5  17        9.02        9.39      2.16 o 
   1   5  17        6.71        4.96      0.97 o 
   2   5  17        0.51        0.81      0.64 o 
   3   5  17        8.18        7.76      1.95 o 
   4   5  17        3.61        4.55      0.95 o 
  -3   6  17        2.18        2.15      0.81 o 
  -2   6  17        3.33        3.64      0.76 o 
  -1   6  17        2.98        2.90      0.64 o 
   0   6  17       12.11       13.27      0.95 o 
   1   6  17        4.74        4.61      0.68 o 
   2   6  17        5.25        6.41      1.40 o 
   3   6  17        1.05        1.35      1.24 o 
  -3   7  17        3.81        4.12      0.94 o 
  -2   7  17        1.83        1.05      0.91 o 
  -1   7  17        3.40        2.33      1.73 o 
   0   7  17        2.70        2.51      0.67 o 
   1   7  17        1.53        1.12      1.30 o 
   2   7  17       10.09       11.00      0.96 o 
   3   7  17        1.12        1.63      0.89 o 
  -2   8  17        0.51        1.86      0.67 o 
  -1   8  17        5.24        5.93      0.96 o 
   0   8  17        0.45        1.36      0.73 o 
   1   8  17        1.43       -0.63      0.86 o 
   2   8  17        1.58        1.41      0.78 o 
   0   9  17        3.46        3.89      0.82 o 
  -4   0  18       21.84       24.91      1.54 o 
  -3   0  18       21.88       24.16      1.74 o 
  -2   0  18        0.34        0.30      0.61 o 
  -1   0  18        0.00        0.15      0.63 o 
   0   0  18        0.01        0.32      0.61 o 
   1   0  18        1.16        0.58      0.80 o 
   2   0  18        2.05        1.93      0.73 o 
   3   0  18        1.46        0.90      0.63 o 
   4   0  18        0.20        0.05      0.80 o 
  -4   1  18        7.19        5.83      0.74 o 
  -3   1  18        4.97        4.47      0.62 o 
  -2   1  18        5.34        5.30      0.55 o 
  -1   1  18        3.65        3.56      0.51 o 
   0   1  18        4.88        4.45      0.50 o 
   1   1  18       46.64       46.35      1.02 o 
   2   1  18        0.28        1.62      0.51 o 
   3   1  18        1.29        0.31      0.51 o 
   4   1  18        2.67        1.94      0.60 o 
  -4   2  18        8.86       11.23      1.18 o 
  -3   2  18        4.50        3.51      0.74 o 
  -2   2  18        0.90        0.71      0.69 o 
  -1   2  18        0.02        0.46      1.30 o 
   0   2  18        7.72        7.16      0.79 o 
   1   2  18       23.57       25.14      1.17 o 
   2   2  18        3.36        2.55      1.26 o 
   3   2  18        3.91        4.24      1.40 o 
   4   2  18        2.83        3.07      1.01 o 
  -4   3  18       11.99       14.31      1.11 o 
  -3   3  18        3.56        2.87      0.79 o 
  -2   3  18        1.68        1.85      0.66 o 
  -1   3  18        0.72       -0.55      0.55 o 
   0   3  18       17.76       15.65      1.37 o 
   1   3  18        2.80        1.35      1.16 o 
   2   3  18       18.54       17.99      1.45 o 
   3   3  18        7.14        8.46      0.89 o 
  -4   4  18        1.21        1.90      0.80 o 
  -3   4  18        4.42        5.96      0.88 o 
  -2   4  18        2.75        1.52      0.66 o 
  -1   4  18        2.37        3.48      0.77 o 
   0   4  18        0.94       -0.39      0.68 o 
   1   4  18        4.06        4.05      0.76 o 
   2   4  18       12.04       10.50      0.92 o 
   3   4  18        4.50        4.36      0.81 o 
  -3   5  18        5.51        4.72      0.85 o 
  -2   5  18        4.74        4.41      0.84 o 
  -1   5  18        6.32        5.22      1.79 o 
   0   5  18        0.68        2.53      0.95 o 
   1   5  18        9.65        8.51      0.93 o 
   2   5  18        1.28        0.74      0.73 o 
   3   5  18        6.68        7.60      1.22 o 
  -3   6  18        1.71        2.50      0.87 o 
  -2   6  18        2.67        3.09      1.56 o 
  -1   6  18        1.78        2.09      0.84 o 
   0   6  18        3.82        4.82      0.74 o 
   1   6  18        0.39       -0.02      0.67 o 
   2   6  18        4.12        3.12      0.88 o 
  -2   7  18        5.19        6.13      1.67 o 
  -1   7  18        2.33        0.33      0.87 o 
   0   7  18        5.71        6.54      1.16 o 
   1   7  18       11.43       11.86      1.36 o 
  -3   0  19        9.23       10.84      1.08 o 
  -2   0  19        1.09        1.11      0.95 o 
  -1   0  19        0.39        0.50      0.76 o 
   0   0  19        0.63        0.79      0.65 o 
   1   0  19        1.45        0.84      1.10 o 
   2   0  19        0.22       -0.32      0.68 o 
   3   0  19        1.79        1.30      1.17 o 
  -3   1  19        0.80        1.37      0.56 o 
  -2   1  19        0.16       -0.07      0.48 o 
  -1   1  19        0.83        0.41      0.47 o 
   0   1  19        2.53        1.92      0.54 o 
   1   1  19        6.26        6.42      0.65 o 
   2   1  19       14.41       14.41      0.80 o 
   3   1  19        1.32        0.81      0.55 o 
  -3   2  19        1.89        0.97      0.95 o 
  -2   2  19        2.76        2.86      0.79 o 
  -1   2  19       10.87       12.80      0.97 o 
   0   2  19        5.76        5.90      0.83 o 
   1   2  19        9.08        9.02      0.91 o 
   2   2  19        2.93        3.30      0.95 o 
   3   2  19        0.49        0.45      1.26 o 
  -3   3  19        0.49        0.31      0.71 o 
  -2   3  19        0.42        0.77      0.98 o 
  -1   3  19        1.39        1.91      0.66 o 
   0   3  19       20.15       20.70      1.16 o 
   1   3  19        7.92        6.75      0.88 o 
   2   3  19        7.85        7.52      0.94 o 
   3   3  19        1.53        2.16      0.78 o 
  -2   4  19        0.04        1.52      0.72 o 
  -1   4  19        4.18        4.60      0.96 o 
   0   4  19        1.55        1.08      0.83 o 
   1   4  19       25.74       27.02      2.38 o 
   2   4  19        1.94        1.94      0.73 o 
  -2   5  19        2.98        2.30      0.73 o 
  -1   5  19        3.37        2.61      1.57 o 
   0   5  19        0.13        1.66      0.74 o 
   1   5  19        6.05        3.75      0.86 o 
   2   5  19        2.74        3.08      2.26 o 
  -1   6  19        5.82        3.97      0.92 o 
   0   6  19        0.19       -0.29      0.69 o 
   1   6  19        3.47        2.11      0.91 o 
  -2   0  20        1.44        2.10      0.94 o 
  -1   0  20       19.56       20.04      1.46 o 
   0   0  20        0.12        0.86      0.78 o 
   1   0  20        1.14        0.69      0.74 o 
   2   0  20        1.12        0.08      1.66 o 
  -2   1  20        1.92        1.17      0.55 o 
  -1   1  20        2.29        2.33      0.71 o 
   0   1  20        0.10       -0.05      0.49 o 
   1   1  20       13.24       12.19      0.98 o 
   2   1  20        2.71        2.30      0.54 o 
  -2   2  20        0.06        0.41      0.67 o 
  -1   2  20        1.04       -0.21      0.81 o 
   0   2  20        0.81        0.36      0.72 o 
   1   2  20        0.54       -0.13      0.95 o 
  -1   3  20        4.64        4.07      0.88 o 
   0   3  20        9.87        7.67      0.97 o 
   1   3  20        6.12        4.50      1.16 o 
  -1   4  20        3.45        3.26      0.96 o 
   0   4  20        3.62        3.68      1.44 o 
                                                 
